# Supplementary material for: iPSC-Derived Embryoid Bodies as Models of c-Met-Mutated Hereditary Papillary Renal Cell Carcinoma
Source: Int J Mol Sci. 2019 Sep 30;20(19):4867. doi: 10.3390/ijms20194867 (PMC6801716; doi:10.3390/ijms20194867)
Supplement: Supplementary file 1 [file ijms-20-04867-s001.zip]

Archive with 8 entries (6 files):
- ijms-597613-FINAL-supplementary/
- ijms-597613-FINAL-supplementary/Hwang et al Suppl Tables 1 to 5/
- ijms-597613-FINAL-supplementary/Hwang et al Suppl Tables 1 to 5/Hwang et al Table S1.docx
- ijms-597613-FINAL-supplementary/Hwang et al Suppl Tables 1 to 5/Hwang et al Table S2.xlsx
- ijms-597613-FINAL-supplementary/Hwang et al Suppl Tables 1 to 5/Hwang et al Table S3.xlsx
- ijms-597613-FINAL-supplementary/Hwang et al Suppl Tables 1 to 5/Hwang et al Table S4.xlsx
- ijms-597613-FINAL-supplementary/Hwang et al Suppl Tables 1 to 5/Hwang et al Table S5.xlsx
- ijms-597613-FINAL-supplementary/ijms-597613-supplementary-figures.docx
