# Supplementary material for: iPSC-Derived Embryoid Bodies as Models of c-Met-Mutated Hereditary Papillary Renal Cell Carcinoma
Source: Int J Mol Sci. 2019 Sep 30;20(19):4867. doi: 10.3390/ijms20194867 (PMC6801716; doi:10.3390/ijms20194867)
Supplement: Supplementary file 1 [file ijms-20-04867-s001.zip › ijms-597613-FINAL-supplementary/Hwang et al Suppl Tables 1 to 5/Hwang et al Table S2.xlsx]

## Sheet: Feuil2
Gene Accession	Gene Symbol	Gene Description	Fold change between HPI-derived kidney organoids versus control iPSC-derived kidney organoids.
NM_001135934	POSTN	periostin, osteoblast specific factor	1983.92
NM_005386	NNAT	neuronatin	728.611
NM_004950	EPYC	epiphycan	622.958
NM_014057	OGN	osteoglycin	284.126
NM_004370	COL12A1	collagen, type XII, alpha 1	95.5318
NM_001128310	SPARCL1	SPARC like 1	82.6121
NM_000900	MGP	matrix Gla protein	78.0666
NM_002345	LUM	lumican	65.909
NM_001920	DCN	decorin	59.8877
NM_001103176	CNPY1	canopy FGF signaling regulator 1	58.7788
NM_006365	C1orf61	chromosome 1 open reading frame 61	55.2747
NM_001042459	FILIP1L	filamin A interacting protein 1-like	39.9326
NM_001193335	ASPN	asporin	34.2988
NM_001038493	DLX1	distal-less homeobox 1	32.1521
NM_006902	PRRX1	paired related homeobox 1	29.8236
NM_004369	COL6A3	collagen, type VI, alpha 3	28.5738
NM_006379	SEMA3C	sema domain, immunoglobulin domain (Ig), short basic domain, secreted, (semaphorin) 3C	28.0772
NM_022144	TNMD	tenomodulin	26.7703
NM_005994	TBX2	T-box 2	25.5892
NM_001198695	MFAP4	microfibrillar associated protein 4	23.9563
NM_001253835	IGFBP7	insulin like growth factor binding protein 7	22.605
NM_006820	IFI44L	interferon-induced protein 44-like	21.6731
NM_000555	DCX	doublecortin	21.4458
NM_145811	CACNG5	calcium channel, voltage-dependent, gamma subunit 5	19.4772
NM_002852	PTX3	pentraxin 3, long	19.3698
NM_001423	EMP1	epithelial membrane protein 1	16.1206
NM_175747	OLIG3	oligodendrocyte transcription factor 3	15.1621
NM_001040214	NKAIN2	Na+/K+ transporting ATPase interacting 2	14.2426
NM_199000	LHFPL3	lipoma HMGIC fusion partner-like 3	14.0884
NM_001143830	GAS2	growth arrest-specific 2	13.6571
NM_005314	GRPR	gastrin-releasing peptide receptor	12.824
NM_001190737	NFIB	nuclear factor I/B	12.7973
NM_002192	INHBA	inhibin beta A	12.1501
NM_001206691	RFX4	regulatory factor X, 4 (influences HLA class II expression)	11.7521
NM_000090	COL3A1	collagen, type III, alpha 1	11.1831
NM_005982	SIX1	SIX homeobox 1	11.136
NM_001199214	STMN2	stathmin 2	10.9898
NM_001134673	NFIA	nuclear factor I/A	10.8473
NM_014405	CACNG4	calcium channel, voltage-dependent, gamma subunit 4	9.4993
NM_002023	FMOD	fibromodulin	9.30812
NM_000186	CFH	complement factor H	9.23586
NM_001126044	PTGER3	prostaglandin E receptor 3 (subtype EP3)	8.99143
NM_001256566	F2RL2	coagulation factor II (thrombin) receptor-like 2	8.90818
NM_001261447	GPM6A	glycoprotein M6A	8.71409
NM_007035	KERA	keratocan	8.69351
NM_001080512	BICC1	BicC family RNA binding protein 1	8.68331
NM_001172811	SLC30A8	solute carrier family 30 (zinc transporter), member 8	8.55192
NM_000615	NCAM1	neural cell adhesion molecule 1	8.51936
NM_001040260	DCLK2	doublecortin-like kinase 2	8.4104
NM_000582	SPP1	secreted phosphoprotein 1	8.30528
NM_000358	TGFBI	transforming growth factor, beta-induced, 68kDa	8.18899
NM_001420	ELAVL3	ELAV like neuron-specific RNA binding protein 3	8.14851
NM_001206942	CSPG5	chondroitin sulfate proteoglycan 5 (neuroglycan C)	8.10589
NM_030945	C1QTNF3	C1q and tumor necrosis factor related protein 3	7.70615
NM_000216	ANOS1	anosmin 1	7.20034
NM_001173461	SHISA6	shisa family member 6	7.12947
NM_002160	TNC	tenascin C	6.76618
NM_015564	LRRTM2	leucine rich repeat transmembrane neuronal 2	6.75724
NM_001288973	ADAM12	ADAM metallopeptidase domain 12	6.68308
NM_000954	PTGDS	prostaglandin D2 synthase 21kDa (brain)	6.65993
NM_015980	HMP19	HMP19 protein	6.61769
NM_003466	PAX8	paired box 8	6.31891
NM_001427	EN2	engrailed homeobox 2	6.25299
NM_014817	TRIL	TLR4 interactor with leucine-rich repeats	6.23086
NM_001105541	NEFM	neurofilament, medium polypeptide	6.18814
NM_005996	TBX3	T-box 3	6.15512
NM_001166055	EDNRA	endothelin receptor type A	6.09776
NM_020663	RHOJ	ras homolog family member J	6.05422
NM_001127383	CYBRD1	cytochrome b reductase 1	5.98136
NM_006236	POU3F3	POU class 3 homeobox 3	5.83168
NM_001077427	LYPD1	LY6/PLAUR domain containing 1	5.82072
NM_015166	MLC1	megalencephalic leukoencephalopathy with subcortical cysts 1	5.80205
NM_006272	S100B	S100 calcium binding protein B	5.74927
NM_001711	BGN	biglycan	5.64751
NM_001142552	DCHS2	dachsous cadherin-related 2	5.62769
NM_001752	CAT	catalase	5.62448
NM_001190456	CORO2B	coronin, actin binding protein, 2B	5.59853
NM_001024372	BAALC	brain and acute leukemia, cytoplasmic	5.55473
NM_001267597	ZNF248	zinc finger protein 248	5.52258
NM_015529	MOXD1	monooxygenase, DBH-like 1	5.4939
NM_014421	DKK2	dickkopf WNT signaling pathway inhibitor 2	5.48062
NM_001286211	TMEM117	transmembrane protein 117	5.42651
NM_001297713	OLFML2B	olfactomedin like 2B	5.3897
NM_001244638	ARID5B	AT rich interactive domain 5B (MRF1-like)	5.33758
NM_001308203	SGIP1	SH3-domain GRB2-like (endophilin) interacting protein 1	5.32383
NM_005604	POU3F2	POU class 3 homeobox 2	5.19999
NM_207645	C11orf87	chromosome 11 open reading frame 87	5.12132
NM_001271043	NFIX	nuclear factor I/X (CCAAT-binding transcription factor)	5.09659
NM_016608	ARMCX1	armadillo repeat containing, X-linked 1	5.08921
NR_036432	HERC2P3	hect domain and RLD 2 pseudogene 3	5.07426
NM_001164342	ZBTB20	zinc finger and BTB domain containing 20	5.06596
NM_001002919	FAM150B	family with sequence similarity 150, member B	4.93512
NM_001128166	PAK3	p21 protein (Cdc42/Rac)-activated kinase 3	4.85496
NM_000014	A2M	alpha-2-macroglobulin	4.76128
NM_001127671	LIFR	leukemia inhibitory factor receptor alpha	4.73404
NM_001007097	NTRK2	neurotrophic tyrosine kinase, receptor, type 2	4.69686
NM_000088	COL1A1	collagen, type I, alpha 1	4.68288
NM_000089	COL1A2	collagen, type I, alpha 2	4.6726
NM_003068	SNAI2	snail family zinc finger 2	4.65676
NM_001001786	BLID	BH3-like motif containing, cell death inducer	4.65474
NM_001029858	SLC35F1	solute carrier family 35, member F1	4.62781
NM_000055	BCHE	butyrylcholinesterase	4.62513
NM_001031700	FAM198B	family with sequence similarity 198, member B	4.59581
NM_001282512	TXNRD2	thioredoxin reductase 2	4.5592
NM_000093	COL5A1	collagen, type V, alpha 1	4.52999
NM_001172766	FOXP2	forkhead box P2	4.52558
NM_005215	DCC	DCC netrin 1 receptor	4.45394
NM_000118	ENG	endoglin	4.4007
NM_001166695	SLC1A3	solute carrier family 1 (glial high affinity glutamate transporter), member 3	4.30133
NM_002825	PTN	pleiotrophin	4.27998
NM_000561	GSTM1	glutathione S-transferase mu 1	4.26253
NM_000253	MTTP	microsomal triglyceride transfer protein	4.23032
NM_173808	NEGR1	neuronal growth regulator 1	4.22423
NM_001167911	VEPH1	ventricular zone expressed PH domain containing 1	4.20512
NM_000827	GRIA1	glutamate receptor, ionotropic, AMPA 1	4.17065
NM_014059	RGCC	regulator of cell cycle	4.13162
NM_001001994	GPM6B	glycoprotein M6B	4.11281
NM_153711	FAM26E	family with sequence similarity 26, member E	4.09901
NM_005545	ISLR	immunoglobulin superfamily containing leucine-rich repeat	4.04454
NM_080738	EDARADD	EDAR-associated death domain	4.03624
NM_001165963	SCN1A	sodium channel, voltage gated, type I alpha subunit	4.03234
NM_001135599	TGFB2	transforming growth factor beta 2	3.99035
NM_003412	ZIC1	Zic family member 1	3.97897
NM_001005210	LRRC55	leucine rich repeat containing 55	3.95213
NM_001167928	IL1RAP	interleukin 1 receptor accessory protein	3.92127
NM_001015051	RUNX2	runt-related transcription factor 2	3.91677
NM_018043	ANO1	anoctamin 1, calcium activated chloride channel	3.90389
NM_001080514	SCX	scleraxis bHLH transcription factor	3.88718
NM_153000	APCDD1	adenomatosis polyposis coli down-regulated 1	3.86937
NM_015295	SMCHD1	structural maintenance of chromosomes flexible hinge domain containing 1	3.83366
NM_152890	COL24A1	collagen, type XXIV, alpha 1	3.77062
NM_006851	GLIPR1	GLI pathogenesis-related 1	3.72406
NM_001127217	SMAD9	SMAD family member 9	3.70913
NM_015419	MXRA5	matrix-remodelling associated 5	3.70648
NM_001015887	IGSF11	immunoglobulin superfamily, member 11	3.69051
NM_002820	PTHLH	parathyroid hormone-like hormone	3.66596
NM_006558	KHDRBS3	KH domain containing, RNA binding, signal transduction associated 3	3.65943
NM_020824	ARHGAP21	Rho GTPase activating protein 21	3.63711
NM_001161841	SULF2	sulfatase 2	3.63258
NM_001042437	ST3GAL5	ST3 beta-galactoside alpha-2,3-sialyltransferase 5	3.61264
NM_001113490	AMOT	angiomotin	3.59845
NM_004386	NCAN	neurocan	3.5928
NM_001305134	TMEFF2	transmembrane protein with EGF-like and two follistatin-like domains 2	3.57013
NM_001025108	AFF3	AF4/FMR2 family, member 3	3.53387
NM_001145909	TANC1	tetratricopeptide repeat, ankyrin repeat and coiled-coil containing 1	3.52198
NM_016937	POLA1	polymerase (DNA directed), alpha 1, catalytic subunit	3.51457
NM_001270484	T	T brachyury transcription factor	3.49703
NM_001306080	LMO7	LIM domain 7	3.47201
NM_000943	PPIC	peptidylprolyl isomerase C (cyclophilin C)	3.47136
NM_001003792	RBMS3	RNA binding motif, single stranded interacting protein 3	3.45607
NM_001282902	TRPS1	trichorhinophalangeal syndrome I	3.44894
NM_017698	TMEM164	transmembrane protein 164	3.40993
NM_178498	SLC5A12	solute carrier family 5 (sodium/monocarboxylate cotransporter), member 12	3.40637
NM_001012419	ANKRD20A3	ankyrin repeat domain 20 family, member A3	3.40312
NM_001304450	ST8SIA1	ST8 alpha-N-acetyl-neuraminide alpha-2,8-sialyltransferase 1	3.40265
NM_001848	COL6A1	collagen, type VI, alpha 1	3.40175
NM_014654	SDC3	syndecan 3	3.37937
NM_001256074	COL25A1	collagen, type XXV, alpha 1	3.37303
NM_016206	VGLL3	vestigial-like family member 3	3.34944
NM_003534	HIST1H3G	histone cluster 1, H3g	3.34793
NM_000047	ARSE	arylsulfatase E (chondrodysplasia punctata 1)	3.32591
NM_006240	PPEF1	protein phosphatase, EF-hand calcium binding domain 1	3.32518
NM_001039210	ALG13	ALG13, UDP-N-acetylglucosaminyltransferase subunit	3.31787
NM_001136025	PLS3	plastin 3	3.31705
NM_001849	COL6A2	collagen, type VI, alpha 2	3.29341
NM_001190709	COL11A1	collagen, type XI, alpha 1	3.27057
NM_002305	LGALS1	lectin, galactoside-binding, soluble, 1	3.26319
NM_004538	NAP1L3	nucleosome assembly protein 1-like 3	3.24722
NM_203371	FIBIN	fin bud initiation factor homolog (zebrafish)	3.24097
NM_001282863	RSPO2	R-spondin 2	3.23761
NM_001195328	RAB9A	RAB9A, member RAS oncogene family	3.22111
NM_000316	PTH1R	parathyroid hormone 1 receptor	3.19349
NM_005761	PLXNC1	plexin C1	3.16527
NM_014899	RHOBTB3	Rho-related BTB domain containing 3	3.16338
NM_000362	TIMP3	TIMP metallopeptidase inhibitor 3	3.15639
NM_001669	ARSD	arylsulfatase D	3.15391
NM_018945	PDE7B	phosphodiesterase 7B	3.14936
NM_015230	ARAP2	ArfGAP with RhoGAP domain, ankyrin repeat and PH domain 2	3.13699
NM_001243773	GNG2	guanine nucleotide binding protein (G protein), gamma 2	3.12495
NM_005322	HIST1H1B	histone cluster 1, H1b	3.11548
NM_001003674	LDLRAD4	low density lipoprotein receptor class A domain containing 4	3.11393
NM_001291488	ZNF285	zinc finger protein 285	3.09299
NM_001135823	SSPN	sarcospan	3.07744
NR_027790	MIR99AHG	mir-99a-let-7c cluster host gene	3.07118
NM_001256545	MEGF10	multiple EGF-like-domains 10	3.06286
NM_002923	RGS2	regulator of G-protein signaling 2	3.05358
NM_001080394	SPIDR	scaffolding protein involved in DNA repair	3.03727
NM_001258390	LAYN	layilin	3.03525
NM_005014	OMD	osteomodulin	2.98188
NM_001353	AKR1C1	aldo-keto reductase family 1, member C1	2.98142
NM_001098484	SLC4A4	solute carrier family 4 (sodium bicarbonate cotransporter), member 4	2.9603
NM_020724	RNF150	ring finger protein 150	2.95393
NM_001014797	KCNMA1	potassium channel, calcium activated large conductance subfamily M alpha, member 1	2.94985
NM_006868	RAB31	RAB31, member RAS oncogene family	2.94125
NM_001204514	KIFAP3	kinesin-associated protein 3	2.93012
NM_002775	HTRA1	HtrA serine peptidase 1	2.92821
NM_020754	ARHGAP31	Rho GTPase activating protein 31	2.91944
NM_002590	PCDH8	protocadherin 8	2.89957
NM_001704	ADGRB3	adhesion G protein-coupled receptor B3	2.88216
NM_018412	ST7	suppression of tumorigenicity 7	2.8762
NM_002227	JAK1	Janus kinase 1	2.85479
NM_014220	TM4SF1	transmembrane 4 L six family member 1	2.84071
NM_001170460	CDK16	cyclin-dependent kinase 16	2.82632
NM_001242617	NXT2	nuclear transport factor 2-like export factor 2	2.81733
NM_001256324	CACNA1G	calcium channel, voltage-dependent, T type, alpha 1G subunit	2.81174
NM_000176	NR3C1	nuclear receptor subfamily 3, group C, member 1 (glucocorticoid receptor)	2.79937
NM_001303110	COL4A1	collagen, type IV, alpha 1	2.78298
NM_001014796	DDR2	discoidin domain receptor tyrosine kinase 2	2.76867
NM_014737	RASSF2	Ras association (RalGDS/AF-6) domain family member 2	2.74709
NM_001042454	TGFB1I1	transforming growth factor beta 1 induced transcript 1	2.73535
NM_001039613	IAH1	isoamyl acetate-hydrolyzing esterase 1 homolog	2.71912
NM_001300769	LYPLAL1	lysophospholipase-like 1	2.71427
NM_001130064	GAP43	growth associated protein 43	2.71387
NM_001079855	GYG2	glycogenin 2	2.69314
NM_002553	ORC5	origin recognition complex subunit 5	2.67773
NM_001290263	DOCK10	dedicator of cytokinesis 10	2.64766
hsa_circ_0001915	USP9X	Memczak2013 ANTISENSE, CDS, coding, INTERNAL best transcript NM_001039590	2.63783
NM_004229	MED14	mediator complex subunit 14	2.63773
NM_006045	ATP9A	ATPase, class II, type 9A	2.60204
NM_001271754	ITGBL1	integrin beta like 1	2.58927
NM_001085354	MORC4	MORC family CW-type zinc finger 4	2.55111
NR_103833	FAM27E3	family with sequence similarity 27, member E3	2.54765
NM_001243466	STARD13	StAR-related lipid transfer domain containing 13	2.54554
NM_001198719	RBBP7	retinoblastoma binding protein 7	2.54403
NM_014467	SRPX2	sushi-repeat containing protein, X-linked 2	2.51179
NM_001039590	USP9X	ubiquitin specific peptidase 9, X-linked	2.50568
NM_006729	DIAPH2	diaphanous-related formin 2	2.38149
NM_001100818	PID1	phosphotyrosine interaction domain containing 1	2.37603
NM_033063	MAP6	microtubule associated protein 6	2.34128
NM_001309443	SPARC	secreted protein, acidic, cysteine-rich (osteonectin)	2.33674
NM_000332	ATXN1	ataxin 1	2.3338
NM_001243540	CEP295NL	CEP295 N-terminal like	2.33013
NM_001025356	ANO6	anoctamin 6	2.32213
NM_001001894	TTC3	tetratricopeptide repeat domain 3	2.31278
NM_001171166	CAMTA2	calmodulin binding transcription activator 2	2.29317
NM_001284400	LRRC28	leucine rich repeat containing 28	2.28764
NM_014585	SLC40A1	solute carrier family 40 (iron-regulated transporter), member 1	2.26239
NM_002380	MATN2	matrilin 2	2.25181
NM_000081	LYST	lysosomal trafficking regulator	2.22753
NM_000754	COMT	catechol-O-methyltransferase	2.21519
NM_001282515	ZFP37	ZFP37 zinc finger protein	2.18264
ENST00000448387	GOLGA8N	golgin A8 family, member N	2.1784
NM_001278055	SACS	sacsin molecular chaperone	2.0682
WNK1.vdAug10-unspliced	WNK1	Transcript Identified by AceView, Entrez Gene ID(s) 378465; 65125	2.06563
NM_002970	SAT1	spermidine/spermine N1-acetyltransferase 1	-2.56928
NM_000291	PGK1	phosphoglycerate kinase 1	-2.62349
NM_001001414	NCCRP1	non-specific cytotoxic cell receptor protein 1 homolog (zebrafish)	-2.83575
NR_026985	LINC01140	long intergenic non-protein coding RNA 1140	-2.92783
NM_030789	HM13	histocompatibility (minor) 13	-2.95155
ENST00000627169	INPP5D	inositol polyphosphate-5-phosphatase D	-3.16145
NM_144669	GLT1D1	glycosyltransferase 1 domain containing 1	-3.22765
NM_022363	LHX5	LIM homeobox 5	-3.26818
NM_001258419	LRRC4C	leucine rich repeat containing 4C	-3.35377
NM_016640	MRPS30	mitochondrial ribosomal protein S30	-3.60701
NM_001142633	PIK3R5	phosphoinositide-3-kinase, regulatory subunit 5	-3.65283
NM_001191013	GSTO2	glutathione S-transferase omega 2	-3.74102
NM_005952	MT1X	metallothionein 1X	-3.80996
NM_030965	ST6GALNAC5	ST6 (alpha-N-acetyl-neuraminyl-2,3-beta-galactosyl-1,3)-N-acetylgalactosaminide alpha-2,6-sialyltransferase 5	-3.94061
NM_012152	LPAR3	lysophosphatidic acid receptor 3	-3.94511
NM_001042403	USP44	ubiquitin specific peptidase 44	-3.97079
NM_020634	GDF3	growth differentiation factor 3	-4.00642
NM_001270523	OTX2	orthodenticle homeobox 2	-4.03626
NM_001796	CDH8	cadherin 8, type 2	-4.28522
NM_001127698	SPINK5	serine peptidase inhibitor, Kazal type 5	-4.43345
NM_001034852	SMOC1	SPARC related modular calcium binding 1	-4.49614
NM_001144881	PRICKLE1	prickle homolog 1	-4.4972
NM_001104	ACTN3	actinin, alpha 3 (gene/pseudogene)	-4.63461
NM_001012979	TCEAL5	transcription elongation factor A (SII)-like 5	-4.91512
NM_001145275	ZFY	zinc finger protein, Y-linked	-4.9509
NM_001243042	HLA-C	major histocompatibility complex, class I, C	-4.97935
NM_003529	HIST1H3A	histone cluster 1, H3a	-5.02614
NM_001207055	DNMT3B	DNA (cytosine-5-)-methyltransferase 3 beta	-5.03219
NM_030806	C1orf21	chromosome 1 open reading frame 21	-5.2366
NR_045128	TXLNGY	taxilin gamma pseudogene, Y-linked	-5.62035
NM_001130031	ZNF562	zinc finger protein 562	-5.6514
NM_001184749	SLITRK4	SLIT and NTRK-like family, member 4	-5.66621
NM_173050	SCUBE1	signal peptide, CUB domain, EGF-like 1	-5.82942
NM_003140	SRY	sex determining region Y	-5.87978
NM_014373	GPR160	G protein-coupled receptor 160	-6.05554
NM_020778	ALPK3	alpha kinase 3	-6.13673
NM_001281503	SLITRK1	SLIT and NTRK-like family, member 1	-6.45818
NM_003385	VSNL1	visinin like 1	-6.57518
NM_001007538	SHISA2	shisa family member 2	-6.84605
NM_003836	DLK1	delta-like 1 homolog (Drosophila)	-6.85421
NM_001137671	POTEC	POTE ankyrin domain family, member C	-7.00875
NM_000280	PAX6	paired box 6	-7.07814
NM_152280	SYT11	synaptotagmin XI	-7.09735
NM_001024613	FEZF1	FEZ family zinc finger 1	-7.92724
NM_001303420	COLGALT2	collagen beta(1-O)galactosyltransferase 2	-8.49863
NM_001297592	SEL1L3	sel-1 suppressor of lin-12-like 3 (C. elegans)	-9.08225
NM_015669	PCDHB5	protocadherin beta 5	-10.5838
NM_032307	C9orf64	chromosome 9 open reading frame 64	-10.9502
NM_001001991	PAMR1	peptidase domain containing associated with muscle regeneration 1	-11.0719
NM_004654	USP9Y	ubiquitin specific peptidase 9, Y-linked	-11.4279
NM_001243194	INPP5F	inositol polyphosphate-5-phosphatase F	-11.6375
NM_004789	LHX2	LIM homeobox 2	-12.8409
NM_003468	FZD5	frizzled class receptor 5	-15.7973
NM_005413	SIX3	SIX homeobox 3	-18.1959
NM_005249	FOXG1	forkhead box G1	-18.3207
NM_001008	RPS4Y1	ribosomal protein S4, Y-linked 1	-18.9881
NM_001166244	HPSE2	heparanase 2 (inactive)	-20.9954
NM_012317	LDOC1	leucine zipper, down-regulated in cancer 1	-21.0688
NM_001258249	UTY	ubiquitously transcribed tetratricopeptide repeat containing, Y-linked	-21.8919
NM_001277406	POTEI	POTE ankyrin domain family, member I	-23.098
NM_001099771	POTEF	POTE ankyrin domain family, member F	-23.6672
NM_001193570	CSRP1	cysteine and glycine-rich protein 1	-24.5512
NM_001304358	ZFP42	ZFP42 zinc finger protein	-27.0647
NM_001278612	EIF1AY	eukaryotic translation initiation factor 1A, Y-linked	-29.2981
NM_001276722	C11orf74	chromosome 11 open reading frame 74	-32.0618
NM_001083538	POTEE	POTE ankyrin domain family, member E	-53.2913
NM_001164238	NLGN4Y	neuroligin 4, Y-linked	-53.4636
NM_013281	FLRT3	fibronectin leucine rich transmembrane protein 3	-54.1329
NM_006765	TUSC3	tumor suppressor candidate 3	-89.7059
NM_002515	NOVA1	neuro-oncological ventral antigen 1	-217.994
NM_001122665	DDX3Y	DEAD (Asp-Glu-Ala-Asp) box helicase 3, Y-linked	-237.969
