# Supplementary material for: iPSC-Derived Embryoid Bodies as Models of c-Met-Mutated Hereditary Papillary Renal Cell Carcinoma
Source: Int J Mol Sci. 2019 Sep 30;20(19):4867. doi: 10.3390/ijms20194867 (PMC6801716; doi:10.3390/ijms20194867)
Supplement: Supplementary file 1 [file ijms-20-04867-s001.zip › ijms-597613-FINAL-supplementary/Hwang et al Suppl Tables 1 to 5/Hwang et al Table S3.xlsx]

## Sheet: c-met iPSC versus c-met A.txt-3
Original row	Probe Set ID	Gene Accession	Gene Symbol	Fold change(Unlogged)	Gene Description	Cytoband	mRNA Accession	mRNA Source	mRna - Description	mRNA - xhyb	UniGene ID	UniGene Expression Information	Chromosome	Strand	Start	Stop	Fold change	05-HPI-1	06-HPI-2	07-HPI-A-1	08-HPI-A-2
13580	TC1200010182.hg.1	NM_030762	BHLHE41	5.21285	basic helix-loop-helix family, member e41	12p12.1	NM_030762	RefSeq	Homo sapiens basic helix-loop-helix family, member e41 (BHLHE41), mRNA.	FALSE	Hs.177841	adrenal gland| bladder| bone| brain| connective tissue| eye| heart| intestine| kidney| liver| lung| lymph node| muscle| ovary| pancreas| parathyroid| pituitary gland| placenta| prostate| skin| testis| thyroid| uterus| vascular|adrenal tumor| bladder carcinoma| chondrosarcoma| colorectal tumor| germ cell tumor| glioma| head and neck tumor| kidney tumor| liver tumor| lung tumor| lymphoma| non-neopl…	chr12	-	26120026	26125127	5.2128544	8.048933	8.306263	10.05873	10.93964
5278	TC0400012305.hg.1	NM_000909	NPY1R	4.33925	neuropeptide Y receptor Y1	4q32.2	NM_000909	RefSeq	Homo sapiens neuropeptide Y receptor Y1 (NPY1R), mRNA.	FALSE	Hs.519057	bone| brain| connective tissue| heart| intestine| kidney| liver| mammary gland| ovary| pancreas| placenta| spleen| testis| uterus| vascular| breast (mammary gland) tumor| colorectal tumor| normal| ovarian tumor| pancreatic tumor| primitive neuroectodermal tumor of the CNS| soft tissue/muscle tissue tumor| fetus| juvenile| adult	chr4	-	163323961	163344832	4.3392515	6.106508	6.308824	8.314263	8.342906
4781	TC0400007806.hg.1	NM_001144756	NPFFR2	4.08623	neuropeptide FF receptor 2	4q21	NM_001144756	RefSeq	Homo sapiens neuropeptide FF receptor 2 (NPFFR2), transcript variant 3, mRNA.	FALSE	Hs.99231	bone| connective tissue| embryonic tissue| placenta| skin| testis| chondrosarcoma| germ cell tumor| normal| skin tumor| soft tissue/muscle tissue tumor|embryoid body| blastocyst| adult	chr4	+	72031804	72148201	4.0862284	4.488281	4.698371	6.919922	6.261411
4401	TC0300013520.hg.1	NM_021101	CLDN1	3.78156	claudin 1	3q28-q29	NM_021101	RefSeq	Homo sapiens claudin 1 (CLDN1), mRNA.	FALSE	Hs.439060	adrenal gland| bladder| brain| cervix| embryonic tissue| esophagus| eye| heart| intestine| kidney| larynx| liver| lung| lymph node| mammary gland| mouth| muscle| nerve| ovary| pancreas| pharynx| placenta| prostate| skin| stomach| testis| thymus| thyroid| trachea| uterus|adrenal tumor| bladder carcinoma| breast (mammary gland) tumor| cervical tumor| colorectal tumor| esophageal tumor| gastrointest…	chr3	-	190305701	190322475	3.7815635	6.420691	6.627917	8.515586	8.374999
4831	TC0400008160.hg.1	NM_001286838	GRID2	3.5895	glutamate receptor, ionotropic, delta 2	4q22	NM_001286838	RefSeq	Homo sapiens glutamate receptor, ionotropic, delta 2 (GRID2), transcript variant 2, mRNA.	FALSE	Hs.480281	brain| connective tissue| embryonic tissue| skin| testis| glioma| normal| skin tumor| soft tissue/muscle tissue tumor| blastocyst| fetus| adult	chr4	+	92303622	93774556	3.5895011	6.590194	6.465847	8.088093	8.611058
8464	TC0800007051.hg.1	NM_001105541	NEFM	3.50392	neurofilament, medium polypeptide	8p21	NM_001105541	RefSeq	Homo sapiens neurofilament, medium polypeptide (NEFM), transcript variant 2, mRNA.	FALSE	Hs.458657 // Hs.730072	brain| ear| embryonic tissue| eye| kidney| muscle| nerve| pancreas| prostate| skin| testis| germ cell tumor| glioma| kidney tumor| non-neoplasia| normal| pancreatic tumor| primitive neuroectodermal tumor of the CNS| retinoblastoma|embryoid body| blastocyst| fetus| infant| juvenile| adult // ---	chr8	+	24913012	24919098	3.5039177	8.941445	8.819745	10.75349	10.62536
15184	TC1500007237.hg.1	NM_001165257	SCG3	3.24723	secretogranin III	15q21	NM_001165257	RefSeq	Homo sapiens secretogranin III (SCG3), transcript variant 2, mRNA.	FALSE	Hs.232618	adrenal gland| blood| brain| connective tissue| embryonic tissue| eye| kidney| liver| lung| muscle| nerve| pancreas| pituitary gland| testis|adrenal tumor| germ cell tumor| glioma| kidney tumor| leukemia| lung tumor| non-neoplasia| normal| pancreatic tumor| primitive neuroectodermal tumor of the CNS| retinoblastoma| soft tissue/muscle tissue tumor| blastocyst| fetus| infant| adult	chr15	+	51681353	51721031	3.247228	6.451009	6.061968	8.275934	7.578011
9218	TC0900007488.hg.1	NM_001278253	PIP5K1B	3.15566	phosphatidylinositol-4-phosphate 5-kinase, type I, beta	9q13	NM_001278253	RefSeq	Homo sapiens phosphatidylinositol-4-phosphate 5-kinase, type I, beta (PIP5K1B), transcript variant 3, mRNA.	FALSE	Hs.534371	bladder| blood| bone marrow| brain| connective tissue| ear| embryonic tissue| eye| heart| intestine| kidney| lung| lymph node| muscle| pancreas| pituitary gland| placenta| testis| trachea| uterus| vascular| chondrosarcoma| colorectal tumor| germ cell tumor| glioma| kidney tumor| leukemia| non-neoplasia| normal| soft tissue/muscle tissue tumor| fetus| adult	chr9	+	68705414	69009176	3.1556642	6.31502	6.432554	7.896355	8.157681
3488	TC0300006483.hg.1	NM_003670	BHLHE40	3.0219	basic helix-loop-helix family, member e40	3p26	NM_003670	RefSeq	Homo sapiens basic helix-loop-helix family, member e40 (BHLHE40), mRNA.	FALSE	Hs.744856	adipose tissue| adrenal gland| ascites| bladder| blood| bone| bone marrow| brain| cervix| connective tissue| ear| embryonic tissue| esophagus| eye| heart| intestine| kidney| larynx| liver| lung| lymph node| mammary gland| mouth| muscle| nerve| ovary| pancreas| pharynx| pituitary gland| placenta| prostate| skin| spleen| stomach| testis| thymus| thyroid| trachea| uterus| vascular|adrenal tumor| bla…	chr3	+	4979116	4985323	3.0218995	8.450763	8.379751	9.969109	10.052
18027	TC1800008427.hg.1	NM_020805	KLHL14	2.97939	kelch-like family member 14	18q12.1	NM_020805	RefSeq	Homo sapiens kelch-like family member 14 (KLHL14), mRNA.	FALSE	Hs.446164	blood| brain| eye| intestine| kidney| lung| lymph node| ovary| parathyroid| placenta| spleen| uterus| gastrointestinal tumor| kidney tumor| leukemia| normal| ovarian tumor| uterine tumor| fetus| adult	chr18	-	32672671	32773062	2.9793894	5.356947	5.470738	6.666445	7.254086
13560	TC1200010050.hg.1	NM_001001395	LMO3	2.96584	LIM domain only 3 (rhombotin-like 2)	12p12.3	NM_001001395	RefSeq	Homo sapiens LIM domain only 3 (rhombotin-like 2) (LMO3), transcript variant 2, mRNA.	FALSE	Hs.504908	bladder| brain| connective tissue| eye| intestine| kidney| liver| lung| mammary gland| muscle| nerve| ovary| placenta| prostate| testis| thymus| thyroid| trachea| uterus| breast (mammary gland) tumor| chondrosarcoma| colorectal tumor| germ cell tumor| glioma| head and neck tumor| kidney tumor| lung tumor| lymphoma| non-neoplasia| normal| ovarian tumor| uterine tumor| fetus| infant| adult	chr12	-	16548372	16610594	2.965843	8.891819	9.05094	10.80827	10.21524
4734	TC0400007371.hg.1	NM_001080505	SHISA3	2.95692	shisa family member 3	4p13	NM_001080505	RefSeq	Homo sapiens shisa family member 3 (SHISA3), mRNA.	FALSE	Hs.370904	adrenal gland| brain| connective tissue| intestine| kidney| lung| prostate| uterus| vascular|adrenal tumor| kidney tumor| non-neoplasia| normal| primitive neuroectodermal tumor of the CNS| prostate cancer| uterine tumor| fetus| adult	chr4	+	42397839	42402487	2.9569151	7.934882	8.002505	9.109827	9.860079
2427	TC0200009049.hg.1	NM_016133	INSIG2	2.92508	insulin induced gene 2	2q14.2	NM_016133	RefSeq	Homo sapiens insulin induced gene 2 (INSIG2), mRNA.	FALSE	Hs.7089	ascites| bladder| blood| bone| brain| connective tissue| embryonic tissue| eye| intestine| kidney| liver| lung| lymph node| mammary gland| muscle| nerve| pancreas| parathyroid| pharynx| pituitary gland| placenta| prostate| skin| stomach| testis| thymus| trachea| uterus| vascular| bladder carcinoma| breast (mammary gland) tumor| chondrosarcoma| colorectal tumor| gastrointestinal tumor| germ cell t…	chr2	+	118088452	118110997	2.9250793	8.116082	7.991727	9.873812	9.27114
11297	TC1000009905.hg.1	NM_001010908	C1QL3	2.85143	complement component 1, q subcomponent-like 3	10p13	NM_001010908	RefSeq	Homo sapiens complement component 1, q subcomponent-like 3 (C1QL3), mRNA.	FALSE	Hs.676792	brain| nerve| normal| juvenile| adult	chr10	-	16512080	16522005	2.8514323	6.419535	6.166484	7.862604	7.755898
2674	TC0200011062.hg.1	NM_145236	B3GNT7	2.82195	UDP-GlcNAc:betaGal beta-1,3-N-acetylglucosaminyltransferase 7	2q37.1|2q37.1	NM_145236	RefSeq	Homo sapiens UDP-GlcNAc:betaGal beta-1,3-N-acetylglucosaminyltransferase 7 (B3GNT7), mRNA.	FALSE	Hs.299329	brain| connective tissue| embryonic tissue| esophagus| intestine| lung| muscle| ovary| pancreas| spleen| testis| thymus| trachea| vascular| chondrosarcoma| esophageal tumor| germ cell tumor| normal| ovarian tumor| pancreatic tumor| primitive neuroectodermal tumor of the CNS| blastocyst| fetus| adult	chr2	+	231395543	231401164	2.8219519	8.399426	8.584284	9.668982	10.25494
14895	TC1400009770.hg.1	NM_174976	ZDHHC22	2.79173	zinc finger, DHHC-type containing 22	14q24.3	NM_174976	RefSeq	Homo sapiens zinc finger, DHHC-type containing 22 (ZDHHC22), mRNA.	FALSE	Hs.525485	brain| embryonic tissue| eye| heart| lung| testis| germ cell tumor| glioma| lung tumor| non-neoplasia| normal| retinoblastoma| blastocyst| fetus| adult	chr14	-	77131270	77142734	2.791733	8.102429	8.29903	9.90057	9.432029
7189	TC0600013231.hg.1	NM_001143676	SGK1	2.75099	serum/glucocorticoid regulated kinase 1	6q23	NM_001143676	RefSeq	Homo sapiens serum/glucocorticoid regulated kinase 1 (SGK1), transcript variant 2, mRNA.	FALSE	Hs.510078	adipose tissue| adrenal gland| ascites| bladder| blood| bone| bone marrow| brain| cervix| connective tissue| ear| embryonic tissue| esophagus| eye| heart| intestine| kidney| larynx| liver| lung| lymph| lymph node| mammary gland| mouth| muscle| nerve| ovary| pancreas| parathyroid| pharynx| placenta| prostate| skin| spleen| stomach| testis| thymus| thyroid| tonsil| trachea| umbilical cord| uterus| …	chr6	-	134169246	134318112	2.7509856	6.016057	6.181004	7.368852	7.730245
14315	TC1300008644.hg.1	NM_001135934	POSTN	2.72289	periostin, osteoblast specific factor	13q13.3	NM_001135934	RefSeq	Homo sapiens periostin, osteoblast specific factor (POSTN), transcript variant 2, mRNA.	FALSE	Hs.136348 // Hs.721018	bladder| bone| bone marrow| brain| connective tissue| ear| embryonic tissue| esophagus| eye| heart| intestine| kidney| larynx| liver| lung| mammary gland| mouth| muscle| ovary| pancreas| parathyroid| pharynx| placenta| prostate| skin| spleen| stomach| testis| thymus| thyroid| trachea| umbilical cord| uterus| vascular| bladder carcinoma| breast (mammary gland) tumor| chondrosarcoma| colorectal tum…	chr13	-	37562582	37598844	2.7228942	4.795438	5.129357	6.372592	6.460427
5125	TC0400011014.hg.1	NM_002994	CXCL5	2.64637	chemokine (C-X-C motif) ligand 5	4q13.3	NM_002994	RefSeq	Homo sapiens chemokine (C-X-C motif) ligand 5 (CXCL5), mRNA.	FALSE	Hs.89714	ascites| bladder| blood| brain| connective tissue| embryonic tissue| intestine| kidney| lung| mammary gland| ovary| pancreas| skin| stomach| uterus| vascular| chondrosarcoma| colorectal tumor| gastrointestinal tumor| kidney tumor| lung tumor| normal| ovarian tumor| pancreatic tumor| skin tumor| uterine tumor| blastocyst| fetus| neonate| adult	chr4	-	73995642	73998779	2.646373	7.551713	7.432207	9.150595	8.589645
13073	TC1200006688.hg.1	NM_001297698	NANOG	2.64007	Nanog homeobox	12p13.31	NM_001297698	RefSeq	Homo sapiens Nanog homeobox (NANOG), transcript variant 2, mRNA.	FALSE	Hs.635882	blood| embryonic tissue| testis| germ cell tumor| leukemia| normal| blastocyst| adult	chr12	+	7787794	7799141	2.640072	9.131872	9.035651	10.74251	10.17167
8009	TC0700011603.hg.1	NM_001301128	MAGI2	2.62037	membrane associated guanylate kinase, WW and PDZ domain containing 2	7q21	NM_001301128	RefSeq	Homo sapiens membrane associated guanylate kinase, WW and PDZ domain containing 2 (MAGI2), transcript variant 2, mRNA.	FALSE	Hs.603842	brain| connective tissue| embryonic tissue| eye| intestine| kidney| lung| mammary gland| nerve| pancreas| parathyroid| placenta| prostate| skin| testis| thyroid| uterus| breast (mammary gland) tumor| chondrosarcoma| colorectal tumor| germ cell tumor| glioma| head and neck tumor| kidney tumor| non-neoplasia| normal| pancreatic tumor| prostate cancer| skin tumor| soft tissue/muscle tissue tumor| ut…	chr7	-	78017057	79453574	2.620371	6.343464	5.751527	7.453724	7.480977
4400	TC0300013513.hg.1	NM_001134418	P3H2	2.57277	prolyl 3-hydroxylase 2	3q28	NM_001134418	RefSeq	Homo sapiens prolyl 3-hydroxylase 2 (P3H2), transcript variant 2, mRNA.	FALSE	Hs.374191	adrenal gland| bladder| bone| brain| connective tissue| embryonic tissue| eye| heart| intestine| kidney| liver| lung| mammary gland| mouth| muscle| ovary| pancreas| placenta| prostate| skin| spleen| stomach| testis| thymus| thyroid| uterus|adrenal tumor| breast (mammary gland) tumor| chondrosarcoma| colorectal tumor| gastrointestinal tumor| germ cell tumor| glioma| head and neck tumor| kidney tum…	chr3	-	189956728	190122437	2.5727713	9.478277	9.815924	10.92623	11.10857
8545	TC0800007899.hg.1	NM_001128204	SULF1	2.55837	sulfatase 1	8q13.2	NM_001128204	RefSeq	Homo sapiens sulfatase 1 (SULF1), transcript variant 4, mRNA.	FALSE	Hs.409602	adipose tissue| bladder| bone| bone marrow| brain| connective tissue| embryonic tissue| eye| heart| intestine| kidney| larynx| lung| lymph node| mammary gland| mouth| muscle| nerve| ovary| pancreas| pharynx| placenta| prostate| skin| stomach| testis| thymus| thyroid| trachea| umbilical cord| uterus| vascular| bladder carcinoma| breast (mammary gland) tumor| chondrosarcoma| colorectal tumor| gastr…	chr8	+	69466624	69660915	2.5583737	8.53209	8.450704	9.638311	10.02963
3050	TC0200014597.hg.1	NM_001254738	RND3	2.49051	Rho family GTPase 3	2q23.3	NM_001254738	RefSeq	Homo sapiens Rho family GTPase 3 (RND3), transcript variant 1, mRNA.	FALSE	Hs.6838	adipose tissue| bladder| blood| bone| bone marrow| brain| cervix| connective tissue| embryonic tissue| esophagus| eye| heart| intestine| kidney| liver| lung| mammary gland| mouth| muscle| nerve| ovary| pancreas| pharynx| placenta| prostate| skin| spleen| stomach| testis| thymus| thyroid| trachea| uterus| vascular| bladder carcinoma| breast (mammary gland) tumor| chondrosarcoma| colorectal tumor| …	chr2	-	150468193	150539011	2.4905128	8.338419	8.185068	9.630319	9.528325
18065	TC1800008781.hg.1	NM_005603	ATP8B1	2.48468	ATPase, aminophospholipid transporter, class I, type 8B, member 1	18q21.31	NM_005603	RefSeq	Homo sapiens ATPase, aminophospholipid transporter, class I, type 8B, member 1 (ATP8B1), mRNA.	FALSE	Hs.216623	adrenal gland| ascites| bladder| blood| bone| bone marrow| brain| connective tissue| embryonic tissue| eye| intestine| kidney| larynx| liver| lung| lymph node| mammary gland| mouth| muscle| ovary| pancreas| pharynx| placenta| prostate| salivary gland| skin| spleen| stomach| testis| thyroid| trachea| uterus| vascular|adrenal tumor| bladder carcinoma| breast (mammary gland) tumor| chondrosarcoma| c…	chr18	-	57646426	57803101	2.484675	6.437366	6.607974	7.844831	7.831634
11227	TC1000009171.hg.1	NM_005519	HMX2	2.44928	H6 family homeobox 2	10q26.13	NM_005519	RefSeq	Homo sapiens H6 family homeobox 2 (HMX2), mRNA.	FALSE	Hs.444756	kidney| lung| prostate| testis| uterus| germ cell tumor| normal| soft tissue/muscle tissue tumor| adult	chr10	+	123148122	123150672	2.4492817	7.301525	7.092646	8.604077	8.373133
12147	TC1100008948.hg.1	NM_000829	GRIA4	2.42909	glutamate receptor, ionotropic, AMPA 4	11q22	NM_000829	RefSeq	Homo sapiens glutamate receptor, ionotropic, AMPA 4 (GRIA4), transcript variant 1, mRNA.	FALSE	Hs.503743	brain| ear| embryonic tissue| eye| kidney| lymph| nerve| stomach| testis| germ cell tumor| glioma| kidney tumor| lymphoma| non-neoplasia| normal|embryoid body| fetus| juvenile| adult	chr11	+	105609994	105982092	2.4290946	8.210978	8.195824	9.63989	9.308839
8886	TC0800011086.hg.1	NM_001198625	RUNX1T1	2.4224	runt-related transcription factor 1; translocated to, 1 (cyclin D-related)	8q22	NM_001198625	RefSeq	Homo sapiens runt-related transcription factor 1; translocated to, 1 (cyclin D-related) (RUNX1T1), transcript variant 5, mRNA.	FALSE	Hs.368431	adrenal gland| bone| brain| connective tissue| embryonic tissue| eye| heart| kidney| lung| mammary gland| muscle| ovary| pancreas| pharynx| placenta| prostate| skin| spleen| testis| thyroid| uterus| vascular|adrenal tumor| chondrosarcoma| germ cell tumor| head and neck tumor| kidney tumor| normal| ovarian tumor| pancreatic tumor| primitive neuroectodermal tumor of the CNS| soft tissue/muscle tiss…	chr8	-	91954967	92103286	2.4224036	6.834865	6.847693	8.352195	7.837629
11197	TC1000008995.hg.1	NM_001276282	ATRNL1	2.38869	attractin-like 1	10q26	NM_001276282	RefSeq	Homo sapiens attractin-like 1 (ATRNL1), transcript variant 2, mRNA.	FALSE	Hs.501127	adipose tissue| adrenal gland| brain| connective tissue| embryonic tissue| eye| intestine| kidney| liver| lung| mammary gland| muscle| nerve| ovary| pancreas| pharynx| pituitary gland| placenta| prostate| testis| uterus|adrenal tumor| breast (mammary gland) tumor| germ cell tumor| head and neck tumor| kidney tumor| lung tumor| lymphoma| non-neoplasia| normal| ovarian tumor| pancreatic tumor| prim…	chr10	+	115093365	115948998	2.3886864	6.430758	6.09315	7.479972	7.574528
15363	TC1500008772.hg.1	NM_000814	GABRB3	2.37466	gamma-aminobutyric acid (GABA) A receptor, beta 3	15q12	NM_000814	RefSeq	Homo sapiens gamma-aminobutyric acid (GABA) A receptor, beta 3 (GABRB3), transcript variant 1, mRNA.	FALSE	Hs.302352	blood| bone| brain| cervix| connective tissue| embryonic tissue| eye| kidney| larynx| liver| lung| muscle| nerve| pancreas| pituitary gland| placenta| testis| uterus| chondrosarcoma| germ cell tumor| head and neck tumor| kidney tumor| leukemia| non-neoplasia| normal| primitive neuroectodermal tumor of the CNS| retinoblastoma| soft tissue/muscle tissue tumor| blastocyst| fetus| infant| juvenile| a…	chr15	-	26543546	26939539	2.374657	9.995681	9.785552	11.30164	10.96283
13501	TC1200009791.hg.1	NM_020634	GDF3	2.37377	growth differentiation factor 3	12p13.1	NM_020634	RefSeq	Homo sapiens growth differentiation factor 3 (GDF3), mRNA.	FALSE	Hs.86232	embryonic tissue| kidney| testis| germ cell tumor| normal| adult	chr12	-	7689782	7695776	2.3737702	6.72783	6.455131	7.930199	7.754653
7349	TC0600014223.hg.1	NM_001286455	SLC22A23	2.36161	solute carrier family 22, member 23	6p25.2	NM_001286455	RefSeq	Homo sapiens solute carrier family 22, member 23 (SLC22A23), transcript variant 3, mRNA.	FALSE	Hs.713588	bladder| blood| bone| brain| cervix| connective tissue| embryonic tissue| esophagus| eye| heart| intestine| kidney| liver| lung| mouth| muscle| nerve| ovary| pancreas| parathyroid| pharynx| placenta| prostate| skin| spleen| stomach| testis| thymus| trachea| uterus| vascular| cervical tumor| chondrosarcoma| colorectal tumor| esophageal tumor| gastrointestinal tumor| germ cell tumor| glioma| head a…	chr6	-	3268962	3457022	2.3616068	7.375295	7.119161	8.392127	8.586667
9145	TC0900006597.hg.1	NM_001146695	KDM4C	2.33836	lysine (K)-specific demethylase 4C	9p24.1	NM_001146695	RefSeq	Homo sapiens lysine (K)-specific demethylase 4C (KDM4C), transcript variant 3, mRNA.	FALSE	Hs.709425	adipose tissue| blood| bone| bone marrow| brain| connective tissue| embryonic tissue| eye| intestine| kidney| liver| lung| lymph| lymph node| mammary gland| mouth| muscle| ovary| pancreas| parathyroid| pharynx| placenta| prostate| skin| spleen| stomach| testis| thymus| thyroid| trachea| uterus| breast (mammary gland) tumor| colorectal tumor| germ cell tumor| head and neck tumor| leukemia| liver t…	chr9	+	6706548	7175648	2.3383615	7.47046	7.506708	8.742768	8.685046
4930	TC0400009068.hg.1	NM_001301645	LRAT	2.32125	lecithin retinol acyltransferase (phosphatidylcholine--retinol O-acyltransferase)	4q32.1	NM_001301645	RefSeq	Homo sapiens lecithin retinol acyltransferase (phosphatidylcholine--retinol O-acyltransferase) (LRAT), transcript variant 2, mRNA.	FALSE	Hs.658427	bone marrow| brain| ear| embryonic tissue| eye| larynx| liver| mammary gland| pancreas| pituitary gland| testis| germ cell tumor| head and neck tumor| leukemia| non-neoplasia| normal| fetus| juvenile| adult	chr4	+	154626945	154753119	2.3212545	6.535986	6.740994	7.850752	7.863287
4306	TC0300012718.hg.1	NM_000935	PLOD2	2.3151	procollagen-lysine, 2-oxoglutarate 5-dioxygenase 2	3q24	NM_000935	RefSeq	Homo sapiens procollagen-lysine, 2-oxoglutarate 5-dioxygenase 2 (PLOD2), transcript variant 2, mRNA.	FALSE	Hs.477866	adipose tissue| adrenal gland| bladder| blood| bone| bone marrow| brain| cervix| connective tissue| ear| embryonic tissue| esophagus| eye| heart| intestine| kidney| larynx| liver| lung| mammary gland| mouth| muscle| ovary| pancreas| pharynx| pituitary gland| placenta| prostate| skin| stomach| testis| thymus| thyroid| trachea| uterus| vascular|adrenal tumor| bladder carcinoma| breast (mammary glan…	chr3	-	146069440	146163653	2.315099	9.813465	9.800243	11.11422	10.91478
9722	TC0900011370.hg.1	NM_014618	BRINP1	2.31462	bone morphogenetic protein/retinoic acid inducible neural-specific 1	9q32-q33	NM_014618	RefSeq	Homo sapiens bone morphogenetic protein/retinoic acid inducible neural-specific 1 (BRINP1), mRNA.	FALSE	Hs.532316	adrenal gland| bone| bone marrow| brain| embryonic tissue| eye| kidney| larynx| lung| muscle| testis| thyroid| uterus|adrenal tumor| germ cell tumor| glioma| head and neck tumor| kidney tumor| normal| soft tissue/muscle tissue tumor| uterine tumor|embryoid body| blastocyst| fetus| adult	chr9	-	119153458	119369467	2.3146243	6.432341	6.389465	7.745053	7.487114
6088	TC0500012390.hg.1	NM_001270934	JAKMIP2	2.29961	janus kinase and microtubule interacting protein 2	5q32	NM_001270934	RefSeq	Homo sapiens janus kinase and microtubule interacting protein 2 (JAKMIP2), transcript variant 2, mRNA.	FALSE	Hs.744926	blood| bone| brain| connective tissue| ear| embryonic tissue| eye| lung| nerve| pancreas| testis| uterus| germ cell tumor| leukemia| lung tumor| non-neoplasia| normal| primitive neuroectodermal tumor of the CNS| soft tissue/muscle tissue tumor|embryoid body| fetus| juvenile| adult	chr5	-	147585439	147782848	2.2996092	8.307102	8.148296	9.552054	9.299446
6706	TC0600009362.hg.1	NM_012259	HEY2	2.2821	hes-related family bHLH transcription factor with YRPW motif 2	6q21	NM_012259	RefSeq	Homo sapiens hes-related family bHLH transcription factor with YRPW motif 2 (HEY2), mRNA.	FALSE	Hs.144287	adrenal gland| bone| brain| connective tissue| eye| intestine| larynx| liver| lung| muscle| ovary| placenta| stomach| testis| trachea| uterus| vascular| gastrointestinal tumor| germ cell tumor| head and neck tumor| liver tumor| lung tumor| non-neoplasia| normal| ovarian tumor| soft tissue/muscle tissue tumor| fetus| adult	chr6	+	125716052	125761269	2.282101	7.762997	7.910392	9.051961	9.005543
2252	TC0200007471.hg.1	NM_012249	RHOQ	2.26174	ras homolog family member Q	2p21	NM_012249	RefSeq	Homo sapiens ras homolog family member Q (RHOQ), mRNA.	FALSE	Hs.709193	adipose tissue| adrenal gland| blood| bone| bone marrow| brain| connective tissue| ear| embryonic tissue| eye| heart| intestine| kidney| liver| lung| lymph node| mammary gland| mouth| muscle| nerve| ovary| pancreas| parathyroid| pituitary gland| placenta| prostate| skin| stomach| testis| thymus| thyroid| trachea| uterus| vascular| breast (mammary gland) tumor| chondrosarcoma| colorectal tumor| ga…	chr2	+	46541806	46584688	2.2617362	9.022091	8.879313	10.02767	10.22536
5040	TC0400010141.hg.1	NM_001130834	LDB2	2.19641	LIM domain binding 2	4p16	NM_001130834	RefSeq	Homo sapiens LIM domain binding 2 (LDB2), transcript variant 2, mRNA.	FALSE	Hs.714330	adrenal gland| bladder| brain| connective tissue| embryonic tissue| eye| heart| intestine| kidney| larynx| liver| lung| lymph node| mammary gland| mouth| muscle| ovary| pancreas| pharynx| placenta| prostate| skin| spleen| stomach| testis| thymus| thyroid| trachea| umbilical cord| uterus| vascular| chondrosarcoma| germ cell tumor| glioma| head and neck tumor| kidney tumor| liver tumor| lymphoma| n…	chr4	-	16501534	16898809	2.1964061	8.346483	8.554665	9.563208	9.615264
5994	TC0500011596.hg.1	NM_180991	SLCO4C1	2.17765	solute carrier organic anion transporter family, member 4C1	5q21.2	NM_180991	RefSeq	Homo sapiens solute carrier organic anion transporter family, member 4C1 (SLCO4C1), mRNA.	FALSE	Hs.127648	blood| brain| heart| kidney| liver| lung| mammary gland| pancreas| skin| trachea| breast (mammary gland) tumor| leukemia| normal| pancreatic tumor| fetus| adult	chr5	-	102233986	102296549	2.1776521	7.286644	7.354435	8.574055	8.300411
20221	TC2100007208.hg.1	NM_001144925	MX1	2.17277	MX dynamin-like GTPase 1	21q22.3	NM_001144925	RefSeq	Homo sapiens MX dynamin-like GTPase 1 (MX1), transcript variant 1, mRNA.	FALSE	Hs.517307	adrenal gland| ascites| bladder| blood| bone| brain| cervix| connective tissue| esophagus| eye| heart| intestine| kidney| larynx| liver| lung| lymph node| mammary gland| mouth| muscle| nerve| ovary| pancreas| parathyroid| pharynx| pituitary gland| placenta| prostate| salivary gland| skin| spleen| stomach| testis| thymus| thyroid| tonsil| trachea| uterus| vascular| bladder carcinoma| breast (mamma…	chr21	+	41420304	41459214	2.172765	6.04539	6.160969	7.169517	7.276247
8756	TC0800009891.hg.1	NM_003155	STC1	2.17176	stanniocalcin 1	8p21.2	NM_003155	RefSeq	Homo sapiens stanniocalcin 1 (STC1), mRNA.	FALSE	Hs.25590	adipose tissue| adrenal gland| bone| brain| cervix| connective tissue| embryonic tissue| esophagus| eye| heart| intestine| kidney| larynx| lung| mammary gland| mouth| muscle| ovary| pancreas| pituitary gland| placenta| prostate| salivary gland| skin| stomach| testis| thymus| thyroid| trachea| uterus| vascular| breast (mammary gland) tumor| cervical tumor| chondrosarcoma| esophageal tumor| gastroi…	chr8	-	23841913	23854807	2.1717567	9.640206	9.94385	10.93389	10.90368
16236	TC1600009677.hg.1	NM_001888	CRYM	2.16737	crystallin mu	16p12.2	NM_001888	RefSeq	Homo sapiens crystallin, mu (CRYM), mRNA.	FALSE	Hs.924	adrenal gland| ascites| blood| brain| ear| embryonic tissue| eye| heart| intestine| kidney| larynx| lung| mammary gland| muscle| pharynx| pituitary gland| prostate| testis| breast (mammary gland) tumor| gastrointestinal tumor| germ cell tumor| glioma| head and neck tumor| leukemia| non-neoplasia| normal| blastocyst| fetus| adult	chr16	-	21238874	21303136	2.1673677	6.704254	7.007147	7.922518	8.034469
3771	TC0300008524.hg.1	NM_001308330	STXBP5L	2.10117	syntaxin binding protein 5-like	3q13.33	NM_001308330	RefSeq	Homo sapiens syntaxin binding protein 5-like (STXBP5L), transcript variant 2, mRNA.	FALSE	Hs.477315	brain| lung| muscle| ovary| testis| thyroid| uterus| germ cell tumor| non-neoplasia| normal| ovarian tumor| fetus| adult	chr3	+	120908072	121424761	2.1011724	7.18022	7.140222	8.24129	8.221752
6367	TC0600007060.hg.1	NM_013262	MYLIP	2.0676	myosin regulatory light chain interacting protein	6p22.3	NM_013262	RefSeq	Homo sapiens myosin regulatory light chain interacting protein (MYLIP), mRNA.	FALSE	Hs.484738	adrenal gland| ascites| bladder| blood| bone| bone marrow| brain| cervix| connective tissue| ear| embryonic tissue| eye| heart| intestine| kidney| lung| lymph node| mammary gland| mouth| muscle| nerve| ovary| pancreas| parathyroid| pharynx| placenta| prostate| salivary gland| skin| spleen| stomach| testis| thymus| thyroid| tonsil| uterus| vascular| breast (mammary gland) tumor| cervical tumor| ch…	chr6	+	16129086	16148248	2.067598	8.406593	8.520852	9.51247	9.513148
13598	TC1200010352.hg.1	NM_198992	SYT10	2.01943	synaptotagmin X	12p11.1	NM_198992	RefSeq	Homo sapiens synaptotagmin X (SYT10), mRNA.	FALSE	Hs.118703	muscle| pancreas| normal| adult	chr12	-	33374238	33439819	2.0194342	4.504471	4.541091	5.62554	5.442345
11780	TC1100006831.hg.1	NM_001124	ADM	2.00736	adrenomedullin	11p15.4	NM_001124	RefSeq	Homo sapiens adrenomedullin (ADM), mRNA.	FALSE	Hs.441047	adipose tissue| ascites| bladder| blood| bone| brain| cervix| connective tissue| ear| embryonic tissue| esophagus| eye| heart| intestine| kidney| larynx| liver| lung| mammary gland| mouth| muscle| nerve| ovary| pancreas| parathyroid| placenta| prostate| salivary gland| skin| stomach| testis| thymus| thyroid| trachea| uterus| vascular| breast (mammary gland) tumor| cervical tumor| chondrosarcoma| …	chr11	+	10304680	10307402	2.0073624	9.504313	9.514518	10.62019	10.40094
8642	TC0800008943.hg.1	PHF20L1.vdAug10-unspliced	PHF20L1	0.497905	Transcript Identified by AceView, Entrez Gene ID(s) 51105	---	PHF20L1.vdAug10-unspliced	Ace View	Transcript Identified by AceView, Entrez Gene ID(s) 51105	FALSE	---	---	chr8	+	132830401	132830938	0.49790546	5.425832	5.400276	4.222194	4.570895
8433	TC0800006869.hg.1	NM_001008539	SLC7A2	0.496777	solute carrier family 7 (cationic amino acid transporter, y+ system), member 2	8p22	NM_001008539	RefSeq	Homo sapiens solute carrier family 7 (cationic amino acid transporter, y+ system), member 2 (SLC7A2), transcript variant 2, mRNA.	FALSE	Hs.448520	bladder| brain| cervix| connective tissue| embryonic tissue| eye| heart| intestine| kidney| larynx| liver| lung| mammary gland| muscle| ovary| pancreas| parathyroid| pharynx| placenta| prostate| skin| spleen| stomach| testis| thyroid| trachea| uterus| vascular| cervical tumor| chondrosarcoma| colorectal tumor| gastrointestinal tumor| germ cell tumor| head and neck tumor| kidney tumor| liver tumor…	chr8	+	17497088	17570573	0.49677724	7.454085	7.360437	6.675807	6.055381
8050	TC0700011924.hg.1	NM_001134450	TMEM130	0.492888	transmembrane protein 130	7q22.1	NM_001134450	RefSeq	Homo sapiens transmembrane protein 130 (TMEM130), transcript variant 1, mRNA.	FALSE	Hs.270753	adrenal gland| brain| embryonic tissue| eye| heart| intestine| kidney| liver| lymph node| muscle| nerve| pancreas| pituitary gland| skin| testis|adrenal tumor| germ cell tumor| head and neck tumor| kidney tumor| lymphoma| normal| pancreatic tumor| primitive neuroectodermal tumor of the CNS| fetus| neonate| juvenile| adult	chr7	-	98846488	98870771	0.492888	7.5419	7.357417	6.502225	6.358049
55	TC0100006801.hg.1	NM_001297778	NMNAT1	0.492822	nicotinamide nucleotide adenylyltransferase 1	1p36.22	NM_001297778	RefSeq	Homo sapiens nicotinamide nucleotide adenylyltransferase 1 (NMNAT1), transcript variant 2, mRNA.	FALSE	Hs.633762	blood| brain| cervix| connective tissue| embryonic tissue| eye| heart| intestine| kidney| lung| mammary gland| muscle| ovary| pancreas| pharynx| prostate| salivary gland| spleen| testis| thyroid| trachea| umbilical cord| uterus| breast (mammary gland) tumor| colorectal tumor| germ cell tumor| glioma| head and neck tumor| kidney tumor| leukemia| lung tumor| non-neoplasia| normal| ovarian tumor| pa…	chr1	+	9942923	9985501	0.49282208	6.744176	6.858108	5.595276	5.946242
13636	TC1200010612.hg.1	NM_001303126	RHEBL1	0.492547	Ras homolog enriched in brain like 1	12q13.12	NM_001303126	RefSeq	Homo sapiens Ras homolog enriched in brain like 1 (RHEBL1), transcript variant 2, mRNA.	FALSE	Hs.159013	blood| brain| embryonic tissue| eye| heart| intestine| liver| lung| lymph| muscle| placenta| prostate| uterus| bladder carcinoma| gastrointestinal tumor| glioma| leukemia| liver tumor| lymphoma| normal| prostate cancer| retinoblastoma| soft tissue/muscle tissue tumor|embryoid body| adult	chr12	-	49064676	49070025	0.49254704	5.761774	5.984084	4.882143	4.828438
4632	TC0400006540.hg.1	NM_000142	FGFR3	0.492339	fibroblast growth factor receptor 3	4p16.3	NM_000142	RefSeq	Homo sapiens fibroblast growth factor receptor 3 (FGFR3), transcript variant 1, mRNA.	FALSE	Hs.1420	bladder| bone| bone marrow| brain| connective tissue| embryonic tissue| eye| heart| intestine| kidney| larynx| lung| nerve| ovary| pancreas| placenta| prostate| skin| stomach| testis| uterus| bladder carcinoma| chondrosarcoma| colorectal tumor| gastrointestinal tumor| germ cell tumor| glioma| head and neck tumor| lung tumor| non-neoplasia| normal| ovarian tumor| pancreatic tumor| skin tumor| uter…	chr4	+	1793307	1808872	0.4923388	7.53289	7.827948	6.760792	6.563836
13574	TC1200010133.hg.1	SOX5.sAug10-unspliced	SOX5	0.490567	Transcript Identified by AceView, Entrez Gene ID(s) 6660	---	SOX5.sAug10-unspliced	Ace View	Transcript Identified by AceView, Entrez Gene ID(s) 6660	FALSE	---	---	chr12	-	23735561	23736137	0.4905671	5.291884	5.48473	4.474766	4.244124
15507	TC1500009830.hg.1	NM_001278562	LCTL	0.488862	lactase-like	15q22.31	NM_001278562	RefSeq	Homo sapiens lactase-like (LCTL), transcript variant 2, mRNA.	FALSE	Hs.680983	brain| connective tissue| embryonic tissue| eye| skin| testis| germ cell tumor| normal| skin tumor| soft tissue/muscle tissue tumor| blastocyst| fetus| adult	chr15	-	66547179	66565979	0.48886228	6.861767	6.99734	5.597498	6.147658
3733	TC0300008183.hg.1	CEP97.fAug10-unspliced	CEP97	0.488458	Transcript Identified by AceView, Entrez Gene ID(s) 79598	---	CEP97.fAug10-unspliced	Ace View	Transcript Identified by AceView, Entrez Gene ID(s) 79598	FALSE	---	---	chr3	+	101724960	101725533	0.48845768	6.501376	6.3642	5.387403	5.413922
1366	TC0100014772.hg.1	NM_032184	SYDE2	0.488356	synapse defective 1, Rho GTPase, homolog 2 (C. elegans)	1p22.3	NM_032184	RefSeq	Homo sapiens synapse defective 1, Rho GTPase, homolog 2 (C. elegans) (SYDE2), mRNA.	FALSE	Hs.670497	embryonic tissue| eye| intestine| kidney| larynx| liver| mammary gland| ovary| testis| thyroid| breast (mammary gland) tumor| colorectal tumor| gastrointestinal tumor| head and neck tumor| non-neoplasia| normal| ovarian tumor|embryoid body| fetus| adult	chr1	-	85156873	85201046	0.48835626	8.230948	7.993837	6.977532	7.181774
16798	TC1700007557.hg.1	NM_002982	CCL2	0.48693	chemokine (C-C motif) ligand 2	17q11.2-q12	NM_002982	RefSeq	Homo sapiens chemokine (C-C motif) ligand 2 (CCL2), mRNA.	FALSE	Hs.303649	adipose tissue| adrenal gland| bladder| blood| bone| bone marrow| brain| connective tissue| embryonic tissue| eye| heart| intestine| kidney| larynx| liver| lung| lymph node| mammary gland| muscle| pancreas| parathyroid| pharynx| placenta| prostate| skin| stomach| testis| uterus| vascular|adrenal tumor| breast (mammary gland) tumor| chondrosarcoma| colorectal tumor| gastrointestinal tumor| germ ce…	chr17	+	34255218	34257203	0.48693013	7.141789	7.401556	6.058786	6.399715
5237	TC0400011920.hg.1	NM_014331	SLC7A11	0.4857	solute carrier family 7 (anionic amino acid transporter light chain, xc- system), member 11	4q28.3	NM_014331	RefSeq	Homo sapiens solute carrier family 7 (anionic amino acid transporter light chain, xc- system), member 11 (SLC7A11), mRNA.	FALSE	Hs.390594	ascites| bladder| blood| bone marrow| brain| cervix| connective tissue| ear| embryonic tissue| esophagus| eye| intestine| kidney| liver| lung| lymph| mammary gland| mouth| muscle| ovary| pancreas| pharynx| placenta| prostate| skin| stomach| testis| trachea| uterus| vascular| breast (mammary gland) tumor| cervical tumor| chondrosarcoma| colorectal tumor| esophageal tumor| gastrointestinal tumor| g…	chr4	-	138164094	138242349	0.48570046	8.908363	8.688641	7.906577	7.598664
9732	TC0900011404.hg.1	NM_001270526	STOM	0.485648	stomatin	9q34.1	NM_001270526	RefSeq	Homo sapiens stomatin (STOM), transcript variant 3, mRNA.	FALSE	Hs.253903	adipose tissue| adrenal gland| ascites| bladder| blood| bone| bone marrow| brain| cervix| connective tissue| ear| embryonic tissue| esophagus| eye| heart| intestine| kidney| larynx| liver| lung| lymph node| mammary gland| mouth| muscle| nerve| ovary| pancreas| parathyroid| pharynx| pituitary gland| placenta| prostate| skin| spleen| stomach| testis| thymus| thyroid| trachea| umbilical cord| uterus…	chr9	-	121338988	121370304	0.48564798	9.008531	9.281374	8.101917	8.116796
8589	TC0800008299.hg.1	NM_002998	SDC2	0.485079	syndecan 2	8q22-q23	NM_002998	RefSeq	Homo sapiens syndecan 2 (SDC2), mRNA.	FALSE	Hs.1501	adipose tissue| adrenal gland| bladder| blood| bone| brain| cervix| connective tissue| ear| embryonic tissue| esophagus| eye| heart| intestine| kidney| larynx| liver| lung| mammary gland| mouth| muscle| nerve| ovary| pancreas| pituitary gland| placenta| prostate| skin| spleen| stomach| testis| thyroid| trachea| uterus| vascular|adrenal tumor| breast (mammary gland) tumor| cervical tumor| chondros…	chr8	+	96493351	96611809	0.48507875	10.41403	10.50696	9.347681	9.48416
5052	TC0400010282.hg.1	NM_001297592	SEL1L3	0.484486	sel-1 suppressor of lin-12-like 3 (C. elegans)	4p15.2	NM_001297592	RefSeq	Homo sapiens sel-1 suppressor of lin-12-like 3 (C. elegans) (SEL1L3), transcript variant 2, mRNA.	FALSE	Hs.479384	adrenal gland| ascites| bladder| blood| bone| bone marrow| brain| cervix| connective tissue| embryonic tissue| eye| heart| intestine| kidney| larynx| liver| lung| lymph| lymph node| mammary gland| mouth| muscle| ovary| pancreas| pharynx| pituitary gland| placenta| prostate| skin| spleen| stomach| testis| thyroid| tonsil| trachea| uterus| vascular|adrenal tumor| bladder carcinoma| breast (mammary …	chr4	-	25747427	25863760	0.48448643	10.79093	10.84107	9.727822	9.812429
13486	TC1200009734.hg.1	NM_001297438	VAMP1	0.484083	vesicle associated membrane protein 1	12p	NM_001297438	RefSeq	Homo sapiens vesicle-associated membrane protein 1 (synaptobrevin 1) (VAMP1), transcript variant 4, mRNA.	FALSE	Hs.20021	adrenal gland| ascites| bladder| blood| bone| brain| connective tissue| embryonic tissue| eye| heart| intestine| kidney| larynx| lung| lymph node| mammary gland| mouth| nerve| ovary| prostate| skin| spleen| stomach| testis| thymus| thyroid| tonsil| trachea| uterus|adrenal tumor| breast (mammary gland) tumor| chondrosarcoma| colorectal tumor| gastrointestinal tumor| germ cell tumor| glioma| head a…	chr12	-	6462237	6470987	0.4840826	8.593719	8.668918	7.373275	7.769827
1675	TC0100016218.hg.1	NM_001195303	RGS5	0.483508	regulator of G-protein signaling 5	1q23.1	NM_001195303	RefSeq	Homo sapiens regulator of G-protein signaling 5 (RGS5), transcript variant 2, mRNA.	FALSE	Hs.24950 // Hs.677623	adipose tissue| adrenal gland| bladder| blood| bone| brain| cervix| connective tissue| ear| embryonic tissue| esophagus| eye| heart| intestine| kidney| larynx| liver| lung| mammary gland| muscle| nerve| ovary| pancreas| parathyroid| pharynx| pituitary gland| placenta| prostate| skin| spleen| stomach| testis| thymus| thyroid| trachea| umbilical cord| uterus| vascular|adrenal tumor| breast (mammary…	chr1	-	163111121	163321932	0.48350817	7.027932	7.314467	6.106406	6.153044
15150	TC1500007008.hg.1	NM_006293	TYRO3	0.480652	TYRO3 protein tyrosine kinase	15q15	NM_006293	RefSeq	Homo sapiens TYRO3 protein tyrosine kinase (TYRO3), mRNA.	FALSE	Hs.381282	adipose tissue| adrenal gland| bone| brain| cervix| connective tissue| embryonic tissue| eye| heart| intestine| kidney| liver| lung| mouth| nerve| ovary| pancreas| pituitary gland| placenta| prostate| skin| stomach| testis| uterus|adrenal tumor| cervical tumor| chondrosarcoma| colorectal tumor| gastrointestinal tumor| germ cell tumor| glioma| head and neck tumor| kidney tumor| liver tumor| lung t…	chr15	+	41557675	41583586	0.48065186	8.462027	8.501998	7.328431	7.515912
8935	TC0800011566.hg.1	RAD21.nAug10-unspliced	RAD21	0.47901	Transcript Identified by AceView, Entrez Gene ID(s) 5885	---	RAD21.nAug10-unspliced	Ace View	Transcript Identified by AceView, Entrez Gene ID(s) 5885	FALSE	---	---	chr8	-	116869583	116870069	0.47901002	6.640607	7.062135	5.653301	5.941963
7177	TC0600013186.hg.1	NM_001901	CTGF	0.478644	connective tissue growth factor	6q23.1	NM_001901	RefSeq	Homo sapiens connective tissue growth factor (CTGF), mRNA.	FALSE	Hs.410037	adipose tissue| adrenal gland| ascites| bladder| blood| bone| bone marrow| brain| cervix| connective tissue| ear| embryonic tissue| esophagus| eye| heart| intestine| kidney| larynx| liver| lung| lymph node| mammary gland| mouth| muscle| nerve| ovary| pancreas| pharynx| placenta| prostate| skin| spleen| stomach| testis| thymus| thyroid| trachea| umbilical cord| uterus| vascular| bladder carcinoma|…	chr6	-	131948176	131951378	0.47864377	9.28234	9.304711	7.962235	8.456777
2237	TC0200007348.hg.1	NM_138370	PKDCC	0.478167	protein kinase domain containing, cytoplasmic	2p21	NM_138370	RefSeq	Homo sapiens protein kinase domain containing, cytoplasmic (PKDCC), mRNA.	FALSE	Hs.408542	ascites| brain| cervix| connective tissue| ear| embryonic tissue| eye| heart| intestine| kidney| liver| lung| mammary gland| muscle| nerve| ovary| pancreas| placenta| prostate| skin| stomach| testis| thymus| trachea| uterus| vascular| chondrosarcoma| colorectal tumor| gastrointestinal tumor| germ cell tumor| glioma| kidney tumor| liver tumor| lung tumor| non-neoplasia| normal| ovarian tumor| panc…	chr2	+	42048020	42058528	0.47816727	9.714771	9.854941	8.898653	8.520992
14827	TC1400009194.hg.1	NM_001134999	FERMT2	0.477577	fermitin family member 2	14q22.1	NM_001134999	RefSeq	Homo sapiens fermitin family member 2 (FERMT2), transcript variant 2, mRNA.	FALSE	Hs.509343	adipose tissue| adrenal gland| bone| bone marrow| brain| cervix| connective tissue| ear| embryonic tissue| eye| heart| intestine| kidney| larynx| liver| lung| mammary gland| muscle| ovary| pancreas| placenta| prostate| skin| spleen| stomach| testis| thymus| thyroid| uterus| vascular|adrenal tumor| breast (mammary gland) tumor| cervical tumor| chondrosarcoma| colorectal tumor| gastrointestinal tum…	chr14	-	52838692	52952503	0.47757685	11.17621	11.23105	10.30341	9.950446
13660	TC1200010713.hg.1	NM_001013690	FIGNL2	0.47729	fidgetin-like 2	12q13.13	NM_001013690	RefSeq	Homo sapiens fidgetin-like 2 (FIGNL2), mRNA.	FALSE	Hs.648218	brain| embryonic tissue| eye| kidney| placenta| testis| germ cell tumor| normal| primitive neuroectodermal tumor of the CNS|embryoid body| fetus| adult	chr12	-	51817889	51848686	0.47729048	6.859432	6.94671	5.766443	5.903638
9032	TC0800012279.hg.1	NM_001018003	SORBS3	0.477285	sorbin and SH3 domain containing 3	8p21.3	NM_001018003	RefSeq	Homo sapiens sorbin and SH3 domain containing 3 (SORBS3), transcript variant 2, mRNA.	FALSE	Hs.528572	adipose tissue| ascites| bladder| blood| bone| bone marrow| brain| cervix| connective tissue| embryonic tissue| esophagus| eye| heart| intestine| kidney| larynx| liver| lung| lymph| mammary gland| mouth| muscle| nerve| ovary| pancreas| pituitary gland| placenta| prostate| salivary gland| skin| spleen| stomach| testis| thyroid| trachea| uterus| vascular| bladder carcinoma| breast (mammary gland) t…	chr8	+	22551695	22575788	0.47728515	7.810335	7.918221	6.584135	6.984585
2121	TC0100018526.hg.1	NM_199351	ILDR2	0.475459	immunoglobulin-like domain containing receptor 2	1q24.1	NM_199351	RefSeq	Homo sapiens immunoglobulin-like domain containing receptor 2 (ILDR2), mRNA.	FALSE	Hs.444835	brain| embryonic tissue| eye| kidney| mammary gland| pancreas| placenta| skin| testis| thymus| trachea| germ cell tumor| glioma| normal| pancreatic tumor| primitive neuroectodermal tumor of the CNS|embryoid body| fetus| adult	chr1	-	166908191	167033485	0.47545913	6.102278	5.94876	4.699277	5.172067
12591	TC1100011236.hg.1	NR_038923	SSSCA1-AS1	0.475456	SSSCA1 antisense RNA 1 (head to head)	11q13.1	NR_038923	RefSeq	Homo sapiens SSSCA1 antisense RNA 1 (head to head) (SSSCA1-AS1), long non-coding RNA.	FALSE	Hs.595927	brain| eye| heart| kidney| lung| mammary gland| ovary| pancreas| prostate| skin| spleen| testis| thymus| trachea| germ cell tumor| normal| ovarian tumor| prostate cancer| retinoblastoma| fetus| adult	chr11	-	65566062	65570471	0.47545624	6.903152	7.353946	5.801924	6.301911
13865	TC1200011996.hg.1	NM_022363	LHX5	0.474818	LIM homeobox 5	12q24	NM_022363	RefSeq	Homo sapiens LIM homeobox 5 (LHX5), mRNA.	FALSE	Hs.302029	embryonic tissue| normal|embryoid body| blastocyst	chr12	-	113462034	113472280	0.47481808	9.403996	9.811057	8.28736	8.767448
9483	TC0900009580.hg.1	NM_005454	CER1	0.471445	cerberus 1, DAN family BMP antagonist	9p23-p22	NM_005454	RefSeq	Homo sapiens cerberus 1, DAN family BMP antagonist (CER1), mRNA.	FALSE	Hs.248204	embryonic tissue| ovary| pancreas| germ cell tumor| normal| pancreatic tumor| blastocyst	chr9	-	14719724	14722717	0.47144493	7.964213	7.805319	6.66086	6.930762
18020	TC1800008358.hg.1	NM_001308176	CDH2	0.471409	cadherin 2, type 1, N-cadherin (neuronal)	18q11.2	NM_001308176	RefSeq	Homo sapiens cadherin 2, type 1, N-cadherin (neuronal) (CDH2), transcript variant 2, mRNA.	FALSE	Hs.464829	adrenal gland| bone| bone marrow| brain| connective tissue| embryonic tissue| eye| heart| intestine| kidney| liver| lung| muscle| ovary| pancreas| prostate| skin| testis| thymus| thyroid| vascular|adrenal tumor| chondrosarcoma| colorectal tumor| gastrointestinal tumor| germ cell tumor| glioma| head and neck tumor| kidney tumor| liver tumor| non-neoplasia| normal| ovarian tumor| primitive neuroect…	chr18	-	27950963	28177446	0.47140887	10.30095	10.33204	9.235003	9.228248
303	TC0100008102.hg.1	hsa_circ_0006145	KIF2C	0.47088	Jeck2013 ALT_DONOR, coding, INTERNAL, intronic best transcript NM_006845	---	hsa_circ_0006145	circbase	Jeck2013 ALT_DONOR, coding, INTERNAL, intronic best transcript NM_006845	FALSE	---	---	chr1	+	44753255	44753690	0.47087952	5.740464	5.844776	4.733558	4.679929
13105	TC1200006948.hg.1	NM_175874	C12orf60	0.469151	chromosome 12 open reading frame 60	12p12.3	NM_175874	RefSeq	Homo sapiens chromosome 12 open reading frame 60 (C12orf60), mRNA.	FALSE	Hs.659951	blood| brain| connective tissue| embryonic tissue| intestine| kidney| larynx| lung| lymph node| pancreas| parathyroid| placenta| salivary gland| skin| testis| uterus| chondrosarcoma| germ cell tumor| head and neck tumor| leukemia| lymphoma| normal| skin tumor|embryoid body| fetus| adult	chr12	+	14803572	14906586	0.46915108	6.865668	7.270253	6.284545	5.620049
1471	TC0100015483.hg.1	NM_001200001	NOTCH2	0.46729	notch 2	1p13-p11	NM_001200001	RefSeq	Homo sapiens notch 2 (NOTCH2), transcript variant 2, mRNA.	FALSE	Hs.487360	adipose tissue| adrenal gland| ascites| bladder| blood| bone| bone marrow| brain| cervix| connective tissue| ear| embryonic tissue| esophagus| eye| heart| intestine| kidney| larynx| liver| lung| lymph| lymph node| mammary gland| mouth| muscle| nerve| ovary| pancreas| parathyroid| pharynx| placenta| prostate| skin| spleen| stomach| testis| thymus| thyroid| trachea| uterus| vascular| bladder carcin…	chr1	-	119911553	120069703	0.46729016	9.656343	9.553259	8.295812	8.693142
8556	TC0800008011.hg.1	NM_024721	ZFHX4	0.467164	zinc finger homeobox 4	8q21.11	NM_024721	RefSeq	Homo sapiens zinc finger homeobox 4 (ZFHX4), mRNA.	FALSE	Hs.458973	adipose tissue| bone| bone marrow| brain| connective tissue| ear| embryonic tissue| eye| heart| intestine| kidney| larynx| liver| lung| mammary gland| mouth| muscle| ovary| pancreas| pituitary gland| placenta| prostate| skin| stomach| testis| thymus| uterus| chondrosarcoma| colorectal tumor| gastrointestinal tumor| germ cell tumor| glioma| head and neck tumor| kidney tumor| leukemia| liver tumor|…	chr8	+	76681219	76867285	0.4671642	9.120377	9.033827	7.65084	8.247424
3370	TC0200016571.hg.1	NM_001201480	OSBPL6	0.464063	oxysterol binding protein-like 6	2q32.1	NM_001201480	RefSeq	Homo sapiens oxysterol binding protein-like 6 (OSBPL6), transcript variant 3, mRNA.	FALSE	Hs.318775	bone| brain| connective tissue| embryonic tissue| eye| kidney| larynx| liver| lung| mammary gland| mouth| muscle| pancreas| pharynx| placenta| skin| stomach| testis| trachea| vascular| breast (mammary gland) tumor| chondrosarcoma| gastrointestinal tumor| germ cell tumor| glioma| head and neck tumor| kidney tumor| lung tumor| non-neoplasia| normal| soft tissue/muscle tissue tumor|embryoid body| bl…	chr2	+	178194481	178402897	0.4640628	6.310428	6.286379	5.145299	5.234998
2938	TC0200013332.hg.1	PLGLB1.lAug10-unspliced	PLGLB1	0.463581	Transcript Identified by AceView, Entrez Gene ID(s) 285074; 5343	---	PLGLB1.lAug10-unspliced	Ace View	Transcript Identified by AceView, Entrez Gene ID(s) 285074; 5343	FALSE	---	---	chr2	-	87044693	87046869	0.46358126	5.888032	5.990544	5.071126	4.542992
14207	TC1300007312.hg.1	NM_001040429	PCDH17	0.461828	protocadherin 17	13q21.1	NM_001040429	RefSeq	Homo sapiens protocadherin 17 (PCDH17), mRNA.	FALSE	Hs.106511	bone| brain| ear| embryonic tissue| eye| heart| kidney| larynx| lung| mammary gland| mouth| muscle| nerve| ovary| pancreas| pharynx| placenta| prostate| spleen| stomach| testis| trachea| uterus| gastrointestinal tumor| germ cell tumor| glioma| head and neck tumor| non-neoplasia| normal| ovarian tumor| primitive neuroectodermal tumor of the CNS| prostate cancer| uterine tumor|embryoid body| fetus|…	chr13	+	57631655	57729311	0.46182814	6.7711	6.457586	5.487037	5.529196
6477	TC0600007610.hg.1	NM_002441	MSH5	0.460805	mutS homolog 5	6p21.3	NM_002441	RefSeq	Homo sapiens mutS homolog 5 (MSH5), transcript variant 3, mRNA.	FALSE	Hs.647011	ascites| blood| bone| bone marrow| brain| cervix| embryonic tissue| esophagus| eye| intestine| kidney| liver| lung| lymph| lymph node| mammary gland| mouth| muscle| ovary| pancreas| parathyroid| pituitary gland| placenta| prostate| salivary gland| skin| spleen| stomach| testis| thymus| tonsil| trachea| uterus| bladder carcinoma| cervical tumor| colorectal tumor| esophageal tumor| gastrointestinal…	chr6	+	31739948	31764851	0.46080494	6.903312	7.10283	5.744219	6.020103
11036	TC1000007959.hg.1	NM_001171930	CDH23	0.458661	cadherin-related 23	10q22.1	NM_001171930	RefSeq	Homo sapiens cadherin-related 23 (CDH23), transcript variant 3, mRNA.	FALSE	Hs.656032	ascites| bladder| blood| bone| brain| connective tissue| eye| intestine| lung| pancreas| spleen| testis| thymus| bladder carcinoma| chondrosarcoma| colorectal tumor| gastrointestinal tumor| glioma| leukemia| lung tumor| non-neoplasia| normal| pancreatic tumor| retinoblastoma| soft tissue/muscle tissue tumor| fetus| adult	chr10	+	71396934	71815947	0.45866138	8.538945	8.473844	7.133101	7.594664
8957	TC0800011764.hg.1	NM_174911	FAM84B	0.457166	family with sequence similarity 84, member B	8q24.21	NM_174911	RefSeq	Homo sapiens family with sequence similarity 84, member B (FAM84B), mRNA.	FALSE	Hs.741352	ascites| bladder| bone marrow| brain| connective tissue| embryonic tissue| eye| intestine| kidney| liver| lung| mammary gland| mouth| muscle| nerve| ovary| pancreas| parathyroid| placenta| prostate| skin| stomach| testis| thymus| trachea| uterus| vascular| bladder carcinoma| breast (mammary gland) tumor| chondrosarcoma| colorectal tumor| gastrointestinal tumor| germ cell tumor| glioma| head and n…	chr8	-	126552438	126558466	0.45716646	8.318078	8.440637	7.254087	7.248808
19495	TC1900011936.hg.1	NM_152605	ZNF781	0.456919	zinc finger protein 781	19q13.12	NM_152605	RefSeq	Homo sapiens zinc finger protein 781 (ZNF781), mRNA.	FALSE	Hs.722657	brain| cervix| intestine| liver| mammary gland| pancreas| placenta| skin| spleen| testis| vascular| germ cell tumor| liver tumor| normal| pancreatic tumor| skin tumor| fetus| neonate| adult	chr19	-	37667749	37692322	0.45691934	5.647151	6.197935	4.539618	5.052414
9466	TC0900009424.hg.1	NM_001042413	GLIS3	0.456135	GLIS family zinc finger 3	9p24.2	NM_001042413	RefSeq	Homo sapiens GLIS family zinc finger 3 (GLIS3), transcript variant 1, mRNA.	FALSE	Hs.162125	adipose tissue| adrenal gland| bone| brain| cervix| connective tissue| embryonic tissue| eye| heart| kidney| liver| lung| mammary gland| ovary| pancreas| placenta| prostate| skin| stomach| testis| thyroid| uterus|adrenal tumor| cervical tumor| chondrosarcoma| gastrointestinal tumor| germ cell tumor| glioma| head and neck tumor| kidney tumor| liver tumor| non-neoplasia| normal| ovarian tumor| panc…	chr9	-	3824127	4348392	0.45613503	7.016474	6.893837	5.405447	6.148019
12416	TC1100010400.hg.1	NM_018490	LGR4	0.450563	leucine-rich repeat containing G protein-coupled receptor 4	11p14-p13	NM_018490	RefSeq	Homo sapiens leucine-rich repeat containing G protein-coupled receptor 4 (LGR4), mRNA.	FALSE	Hs.502176	bone marrow| brain| connective tissue| ear| embryonic tissue| eye| heart| intestine| kidney| liver| lung| mammary gland| mouth| muscle| nerve| ovary| pancreas| parathyroid| pharynx| pituitary gland| placenta| prostate| skin| spleen| stomach| testis| thymus| trachea| uterus| vascular| bladder carcinoma| breast (mammary gland) tumor| colorectal tumor| gastrointestinal tumor| germ cell tumor| glioma…	chr11	-	27365961	27472787	0.4505633	9.99676	9.958115	8.89052	8.761326
13154	TC1200007421.hg.1	ANO6.gAug10-unspliced	ANO6	0.445537	Transcript Identified by AceView, Entrez Gene ID(s) 196527	---	ANO6.gAug10-unspliced	Ace View	Transcript Identified by AceView, Entrez Gene ID(s) 196527	FALSE	---	---	chr12	+	45427797	45428888	0.44553673	5.366262	5.034319	4.231486	3.82714
14393	TC1300009497.hg.1	NM_007084	SOX21	0.445149	SRY box 21	13q32.1	NM_007084	RefSeq	Homo sapiens SRY (sex determining region Y)-box 21 (SOX21), mRNA.	FALSE	Hs.187577	brain| embryonic tissue| eye| lung| skin| stomach| glioma| normal| primitive neuroectodermal tumor of the CNS| skin tumor|embryoid body| adult	chr13	-	94709622	94712543	0.44514945	7.792407	7.477673	6.499878	6.451654
2087	TC0100018479.hg.1	NM_203458	NOTCH2NL	0.444271	notch 2 N-terminal like	1q21.2	NM_203458	RefSeq	Homo sapiens notch 2 N-terminal like (NOTCH2NL), mRNA.	FALSE	Hs.655156 // Hs.728902	ear| embryonic tissue| eye| kidney| liver| lung| mammary gland| ovary| pancreas| placenta| prostate| skin| testis| thyroid| uterus| vascular| head and neck tumor| normal| ovarian tumor| pancreatic tumor| prostate cancer| skin tumor| uterine tumor| fetus| adult // adrenal gland| ascites| blood| bone| brain| cervix| connective tissue| embryonic tissue| eye| heart| intestine| kidney| larynx| liver| …	chr1	-	146146203	146229034	0.4442711	9.185926	9.063107	7.64459	8.210866
6275	TC0500013320.hg.1	OTTHUMT00000372640	GTF2H2	0.443839	general transcription factor IIH subunit 2	5q13.2	OTTHUMT00000372640	Havana transcript	general transcription factor IIH, polypeptide 2, 44kDa[gene_biotype:protein_coding transcript_biotype:processed_transcript]	FALSE	Hs.607501	blood| bone| bone marrow| brain| cervix| connective tissue| embryonic tissue| esophagus| heart| intestine| kidney| liver| lung| lymph| lymph node| mammary gland| muscle| ovary| pancreas| parathyroid| pituitary gland| placenta| prostate| salivary gland| skin| stomach| testis| uterus| vascular| breast (mammary gland) tumor| chondrosarcoma| colorectal tumor| esophageal tumor| gastrointestinal tumor|…	chr5	-	71033168	71034400	0.4438393	6.752762	7.169581	5.766948	5.840674
993	TC0100012460.hg.1	UBE2J2.vdAug10-unspliced	UBE2J2	0.441187	Transcript Identified by AceView, Entrez Gene ID(s) 118424	---	UBE2J2.vdAug10-unspliced	Ace View	Transcript Identified by AceView, Entrez Gene ID(s) 118424	FALSE	---	---	chr1	-	1263838	1264449	0.44118693	6.708782	7.169008	5.975126	5.546403
18683	TC1900008925.hg.1	hsa_circ_0000961	U2AF2	0.439693	Memczak2013 ALT_ACCEPTOR, ALT_DONOR, coding, INTERNAL, intronic best transcript NM_001012478	---	hsa_circ_0000961	circbase	Memczak2013 ALT_ACCEPTOR, ALT_DONOR, coding, INTERNAL, intronic best transcript NM_001012478	FALSE	---	---	chr19	+	55656001	55656378	0.4396927	7.300272	7.269779	6.247644	5.934774
13739	TC1200011002.hg.1	NM_001136051	LRIG3	0.43857	leucine-rich repeats and immunoglobulin-like domains 3	12q14.1	NM_001136051	RefSeq	Homo sapiens leucine-rich repeats and immunoglobulin-like domains 3 (LRIG3), transcript variant 1, mRNA.	FALSE	Hs.253736	ascites| bone| bone marrow| brain| connective tissue| ear| embryonic tissue| esophagus| eye| intestine| kidney| larynx| liver| lung| mammary gland| mouth| muscle| ovary| pancreas| placenta| prostate| skin| spleen| stomach| testis| thymus| thyroid| trachea| uterus| vascular| breast (mammary gland) tumor| chondrosarcoma| colorectal tumor| esophageal tumor| gastrointestinal tumor| germ cell tumor| h…	chr12	-	58872149	58920538	0.43857017	8.342588	8.333417	7.063204	7.22977
17380	TC1700010701.hg.1	ENST00000590197	DNAJC7	0.437937	DnaJ (Hsp40) homolog, subfamily C, member 7	17q21.2	ENST00000590197	ENSEMBL	DnaJ (Hsp40) homolog, subfamily C, member 7 [gene_biotype:protein_coding transcript_biotype:retained_intron]	FALSE	Hs.500156	adipose tissue| adrenal gland| ascites| bladder| blood| bone| bone marrow| brain| cervix| connective tissue| embryonic tissue| esophagus| eye| heart| intestine| kidney| liver| lung| lymph| lymph node| mammary gland| mouth| muscle| ovary| pancreas| parathyroid| pharynx| placenta| prostate| salivary gland| skin| spleen| stomach| testis| thymus| thyroid| tonsil| trachea| umbilical cord| uterus| vasc…	chr17	-	41984306	41986067	0.4379372	7.300374	7.571667	6.242248	6.260065
1532	TC0100015797.hg.1	POGZ.vfAug10-unspliced	POGZ	0.4368	Transcript Identified by AceView, Entrez Gene ID(s) 23126	---	POGZ.vfAug10-unspliced	Ace View	Transcript Identified by AceView, Entrez Gene ID(s) 23126	FALSE	---	---	chr1	-	151440024	151440549	0.4367999	5.342587	5.761025	4.206075	4.520737
1573	TC0100015876.hg.1	hsa_circ_0007039	ILF2	0.434841	Jeck2013 ALT_DONOR, coding, INTERNAL, intronic best transcript NM_004515	---	hsa_circ_0007039	circbase	Jeck2013 ALT_DONOR, coding, INTERNAL, intronic best transcript NM_004515	FALSE	---	---	chr1	-	153665362	153665662	0.43484098	6.888195	7.486219	6.173801	5.840002
1492	TC0100015634.hg.1	NM_016361	ACP6	0.434627	acid phosphatase 6, lysophosphatidic	1q21	NM_016361	RefSeq	Homo sapiens acid phosphatase 6, lysophosphatidic (ACP6), mRNA.	FALSE	Hs.562154	adrenal gland| ascites| bladder| blood| bone| bone marrow| brain| cervix| connective tissue| embryonic tissue| esophagus| eye| heart| intestine| kidney| liver| lung| lymph node| mammary gland| mouth| muscle| ovary| pancreas| pituitary gland| placenta| prostate| skin| spleen| stomach| testis| thymus| thyroid| trachea| uterus| vascular| breast (mammary gland) tumor| cervical tumor| chondrosarcoma| …	chr1	-	147629652	147670512	0.434627	8.215847	8.171733	6.63131	7.279995
3457	TC0200016739.hg.1	ENST00000487818	ARL5A	0.434592	ADP-ribosylation factor like GTPase 5A	2q23.3	ENST00000487818	ENSEMBL	ADP-ribosylation factor-like 5A [gene_biotype:protein_coding transcript_biotype:processed_transcript]	FALSE	Hs.470233	adrenal gland| ascites| bladder| blood| bone marrow| brain| cervix| embryonic tissue| eye| heart| intestine| kidney| liver| lung| lymph| lymph node| mammary gland| mouth| muscle| nerve| ovary| pancreas| pharynx| pituitary gland| placenta| prostate| salivary gland| skin| spleen| stomach| testis| thymus| thyroid| uterus| vascular|adrenal tumor| bladder carcinoma| breast (mammary gland) tumor| cervi…	chr2	-	151787423	151793045	0.4345916	5.947704	6.386025	5.083482	4.871065
6286	TC0500013349.hg.1	NM_001999	FBN2	0.434024	fibrillin 2	5q23-q31	NM_001999	RefSeq	Homo sapiens fibrillin 2 (FBN2), mRNA.	FALSE	Hs.519294	adrenal gland| blood| bone| bone marrow| brain| connective tissue| ear| embryonic tissue| eye| heart| intestine| kidney| larynx| liver| lung| lymph| mouth| muscle| ovary| pancreas| placenta| prostate| skin| stomach| testis| thyroid| umbilical cord| uterus| vascular|adrenal tumor| chondrosarcoma| gastrointestinal tumor| germ cell tumor| head and neck tumor| kidney tumor| liver tumor| lymphoma| nor…	chr5	-	128257909	128538223	0.43402386	8.786766	8.535678	7.429689	7.494628
5704	TC0500009023.hg.1	NR_038902	JAKMIP2-AS1	0.433256	JAKMIP2 antisense RNA 1	5q32	NR_038902	RefSeq	Homo sapiens JAKMIP2 antisense RNA 1 (JAKMIP2-AS1), long non-coding RNA.	FALSE	Hs.184323	brain| embryonic tissue| eye| kidney| lung| testis| germ cell tumor| kidney tumor| lung tumor| normal| primitive neuroectodermal tumor of the CNS|embryoid body| blastocyst| fetus| adult	chr5	+	147559680	147662009	0.43325633	9.044353	9.02091	8.121774	7.453453
4524	TC0300013933.hg.1	NR_027007	THUMPD3-AS1	0.433031	THUMPD3 antisense RNA 1	3p25.3	NR_027007	RefSeq	Homo sapiens THUMPD3 antisense RNA 1 (THUMPD3-AS1), transcript variant 2, long non-coding RNA.	FALSE	Hs.598958 // Hs.730098	ascites| blood| bone| brain| cervix| ear| embryonic tissue| eye| heart| intestine| kidney| liver| lung| lymph node| mammary gland| ovary| pancreas| pharynx| placenta| prostate| skin| stomach| testis| thymus| thyroid| uterus| vascular| breast (mammary gland) tumor| cervical tumor| chondrosarcoma| colorectal tumor| gastrointestinal tumor| germ cell tumor| glioma| head and neck tumor| kidney tumor| …	chr3	-	9292588	9398579	0.4330314	8.211228	8.432354	7.186119	7.047696
2511	TC0200009933.hg.1	NM_001289947	ERICH2	0.430164	glutamate rich 2	2q31.1	NM_001289947	RefSeq	Homo sapiens glutamate-rich 2 (ERICH2), transcript variant 2, mRNA.	FALSE	Hs.443729	intestine| lung| mammary gland| placenta| testis| normal| adult	chr2	+	170770250	170798971	0.43016437	7.117434	7.291023	6.005278	5.974149
4953	TC0400009258.hg.1	NM_001166108	PALLD	0.429573	palladin, cytoskeletal associated protein	4q32.3	NM_001166108	RefSeq	Homo sapiens palladin, cytoskeletal associated protein (PALLD), transcript variant 1, mRNA.	FALSE	Hs.151220	adipose tissue| adrenal gland| ascites| bladder| blood| bone| bone marrow| brain| cervix| connective tissue| ear| embryonic tissue| esophagus| eye| heart| intestine| kidney| larynx| liver| lung| lymph node| mammary gland| mouth| muscle| nerve| ovary| pancreas| parathyroid| placenta| prostate| skin| spleen| stomach| testis| thymus| thyroid| trachea| umbilical cord| uterus| vascular| breast (mammar…	chr4	+	168497066	168928457	0.42957342	9.340909	9.424971	7.63752	8.549692
8040	TC0700011831.hg.1	NM_000446	PON1	0.424924	paraoxonase 1	7q21.3	NM_000446	RefSeq	Homo sapiens paraoxonase 1 (PON1), mRNA.	FALSE	Hs.370995	bone| brain| liver| lung| mammary gland| pancreas| testis| chondrosarcoma| liver tumor| normal| fetus| adult	chr7	-	95297676	95324707	0.4249238	6.384385	6.179636	5.438416	4.5195
3256	TC0200016115.hg.1	NM_001282431	ARL4C	0.424091	ADP-ribosylation factor like GTPase 4C	2q37.1	NM_001282431	RefSeq	Homo sapiens ADP-ribosylation factor-like 4C (ARL4C), transcript variant 1, mRNA.	FALSE	Hs.111554 // Hs.730678	ascites| bladder| blood| bone| bone marrow| brain| connective tissue| ear| embryonic tissue| esophagus| eye| heart| intestine| kidney| larynx| liver| lung| lymph node| mammary gland| mouth| muscle| ovary| pancreas| placenta| prostate| skin| stomach| testis| thymus| thyroid| umbilical cord| uterus| vascular| bladder carcinoma| breast (mammary gland) tumor| chondrosarcoma| colorectal tumor| esophag…	chr2	-	234493041	234497053	0.4240913	9.29904	9.399234	8.012459	8.205964
18068	TC1800008821.hg.1	NM_013435	RAX	0.423764	retina and anterior neural fold homeobox	18q21.32	NM_013435	RefSeq	Homo sapiens retina and anterior neural fold homeobox (RAX), mRNA.	FALSE	Hs.278957	brain| embryonic tissue| eye| heart| normal| retinoblastoma| blastocyst| fetus| adult	chr18	-	59267035	59274086	0.4237636	7.722538	7.189666	6.386416	6.081274
21129	TSUnmapped00000299.hg.1	ENST00000630172	TRAPPC4	0.423378	trafficking protein particle complex 4	11q23.3	ENST00000630172	ENSEMBL	trafficking protein particle complex 4 [gene_biotype:protein_coding transcript_biotype:retained_intron]	FALSE	Hs.132760	adrenal gland| ascites| bladder| blood| bone| bone marrow| brain| cervix| connective tissue| ear| embryonic tissue| esophagus| eye| heart| intestine| kidney| larynx| liver| lung| lymph| lymph node| mammary gland| mouth| muscle| ovary| pancreas| parathyroid| pharynx| pituitary gland| placenta| prostate| salivary gland| skin| spleen| stomach| testis| thymus| thyroid| trachea| umbilical cord| uterus…	---	---	0	0	0.423378	6.274812	6.585348	4.995843	5.376054
6375	TC0600007127.hg.1	NM_001546	ID4	0.422883	inhibitor of DNA binding 4, dominant negative helix-loop-helix protein	6p22.3	NM_001546	RefSeq	Homo sapiens inhibitor of DNA binding 4, dominant negative helix-loop-helix protein (ID4), mRNA.	FALSE	Hs.519601 // Hs.663469	brain| embryonic tissue| eye| intestine| kidney| lung| ovary| pancreas| placenta| skin| stomach| testis| uterus| gastrointestinal tumor| glioma| non-neoplasia| normal| ovarian tumor| soft tissue/muscle tissue tumor| uterine tumor|embryoid body| fetus| adult // adrenal gland| bladder| bone| bone marrow| brain| connective tissue| embryonic tissue| eye| heart| intestine| kidney| liver| lung| mammary…	chr6	+	19837370	19842200	0.42288342	9.090508	9.328425	7.964436	7.980912
433	TC0100009048.hg.1	hsa_circ_0000092	RPL5	0.421991	Memczak2013 ALT_ACCEPTOR, ALT_DONOR, coding, INTERNAL, intronic best transcript NM_000969	---	hsa_circ_0000092	circbase	Memczak2013 ALT_ACCEPTOR, ALT_DONOR, coding, INTERNAL, intronic best transcript NM_000969	FALSE	---	---	chr1	+	92839497	92839610	0.42199054	7.029608	7.357354	5.925202	5.990168
2301	TC0200007999.hg.1	ZNF638.uAug10-unspliced	ZNF638	0.421477	Transcript Identified by AceView, Entrez Gene ID(s) 27332	---	ZNF638.uAug10-unspliced	Ace View	Transcript Identified by AceView, Entrez Gene ID(s) 27332	FALSE	---	---	chr2	+	71383857	71385152	0.42147654	6.403266	6.068499	4.919497	5.07453
15041	TC1400010715.hg.1	NM_001289097	AJUBA	0.419686	ajuba LIM protein	14q11.2	NM_001289097	RefSeq	Homo sapiens ajuba LIM protein (AJUBA), transcript variant 3, mRNA.	FALSE	Hs.655832	ascites| blood| bone| bone marrow| brain| cervix| connective tissue| embryonic tissue| eye| heart| intestine| kidney| larynx| liver| lung| mammary gland| mouth| muscle| ovary| pancreas| pharynx| placenta| prostate| salivary gland| skin| stomach| testis| thyroid| uterus| vascular| breast (mammary gland) tumor| cervical tumor| colorectal tumor| gastrointestinal tumor| germ cell tumor| glioma| head …	chr14	-	22971174	22982642	0.41968614	8.973629	8.995226	7.302697	8.062182
1996	TC0100018285.hg.1	ENST00000578189	NBPF19	0.419094	neuroblastoma breakpoint family, member 19	1q21	ENST00000578189	ENSEMBL	neuroblastoma breakpoint family, member 19 [gene_biotype:protein_coding transcript_biotype:protein_coding]	FALSE	---	---	chr1	+	149406376	149468030	0.41909373	7.601807	7.593544	6.118351	6.537381
1834	TC0100017446.hg.1	NM_001037175	SUSD4	0.416359	sushi domain containing 4	1q41	NM_001037175	RefSeq	Homo sapiens sushi domain containing 4 (SUSD4), transcript variant 2, mRNA.	FALSE	Hs.497841	blood| bone| brain| embryonic tissue| heart| intestine| kidney| lung| lymph node| mammary gland| mouth| ovary| pancreas| pharynx| stomach| testis| thymus| trachea| breast (mammary gland) tumor| chondrosarcoma| colorectal tumor| gastrointestinal tumor| germ cell tumor| glioma| head and neck tumor| kidney tumor| leukemia| non-neoplasia| normal| ovarian tumor| pancreatic tumor| primitive neuroectode…	chr1	-	223220819	223364202	0.41635853	8.468597	8.259586	7.434163	6.674518
14018	TC1200012711.hg.1	NR_027345	LINC00173	0.416202	long intergenic non-protein coding RNA 173	12q24.22	NR_027345	RefSeq	Homo sapiens long intergenic non-protein coding RNA 173 (LINC00173), transcript variant 1, long non-coding RNA.	FALSE	Hs.441601	blood| bone marrow| brain| eye| liver| ovary| stomach| normal| ovarian tumor| adult	chr12	+	116533422	116536723	0.41620222	6.847861	7.414519	5.584483	6.14902
15391	TC1500009036.hg.1	NM_001220482	MEIS2	0.414762	Meis homeobox 2	15q14	NM_001220482	RefSeq	Homo sapiens Meis homeobox 2 (MEIS2), transcript variant i, mRNA.	FALSE	Hs.510989	bladder| bone| bone marrow| brain| connective tissue| embryonic tissue| eye| heart| intestine| kidney| larynx| liver| lung| mammary gland| mouth| muscle| pancreas| pituitary gland| placenta| prostate| skin| spleen| testis| thymus| thyroid| trachea| uterus| vascular| bladder carcinoma| chondrosarcoma| colorectal tumor| germ cell tumor| glioma| head and neck tumor| kidney tumor| leukemia| liver tum…	chr15	-	36889204	37101303	0.4147617	7.458013	7.124438	6.273764	5.739442
2193	TC0200007047.hg.1	NM_001253723	DPYSL5	0.414595	dihydropyrimidinase-like 5	2p23.3	NM_001253723	RefSeq	Homo sapiens dihydropyrimidinase-like 5 (DPYSL5), transcript variant 2, mRNA.	FALSE	Hs.299315	blood| brain| embryonic tissue| eye| intestine| kidney| lung| muscle| testis| colorectal tumor| germ cell tumor| glioma| kidney tumor| leukemia| lung tumor| non-neoplasia| normal| primitive neuroectodermal tumor of the CNS| retinoblastoma|embryoid body| blastocyst| fetus| infant| juvenile| adult	chr2	+	26847747	26950351	0.4145953	9.142051	9.257721	8.03809	7.81493
12364	TC1100010026.hg.1	NM_001270428	LMO1	0.412751	LIM domain only 1 (rhombotin 1)	11p15	NM_001270428	RefSeq	Homo sapiens LIM domain only 1 (rhombotin 1) (LMO1), transcript variant 2, mRNA.	FALSE	Hs.654426	brain| eye| lung| mammary gland| muscle| pancreas| prostate| testis| breast (mammary gland) tumor| glioma| normal| pancreatic tumor| prostate cancer| retinoblastoma| adult	chr11	-	8224304	8268716	0.41275075	9.291059	9.548433	8.336956	7.932419
8568	TC0800008126.hg.1	NM_000067	CA2	0.410732	carbonic anhydrase II	8q22	NM_000067	RefSeq	Homo sapiens carbonic anhydrase II (CA2), transcript variant 1, mRNA.	FALSE	Hs.155097	ascites| bladder| blood| bone| bone marrow| brain| connective tissue| ear| embryonic tissue| eye| heart| intestine| kidney| larynx| liver| lung| lymph node| mammary gland| ovary| pancreas| placenta| prostate| salivary gland| skin| stomach| testis| uterus| bladder carcinoma| chondrosarcoma| colorectal tumor| gastrointestinal tumor| germ cell tumor| glioma| head and neck tumor| kidney tumor| leukem…	chr8	+	85463852	85481493	0.41073176	8.472921	8.899271	7.049148	7.711583
4711	TC0400007169.hg.1	NM_001173523	PCDH7	0.409001	protocadherin 7	4p15	NM_001173523	RefSeq	Homo sapiens protocadherin 7 (PCDH7), transcript variant d, mRNA.	FALSE	Hs.479439	adipose tissue| bladder| brain| connective tissue| ear| embryonic tissue| eye| heart| intestine| kidney| liver| lung| mouth| muscle| nerve| ovary| pancreas| prostate| skin| spleen| stomach| testis| thymus| thyroid| uterus| vascular| bladder carcinoma| colorectal tumor| gastrointestinal tumor| germ cell tumor| glioma| head and neck tumor| non-neoplasia| normal| ovarian tumor| pancreatic tumor| pri…	chr4	+	30720408	31146805	0.4090009	6.994426	6.630087	5.640944	5.418279
16812	TC1700007606.hg.1	TAF15.oAug10-unspliced	TAF15	0.406275	Transcript Identified by AceView, Entrez Gene ID(s) 8148	---	TAF15.oAug10-unspliced	Ace View	Transcript Identified by AceView, Entrez Gene ID(s) 8148	FALSE	---	---	chr17	+	35815914	35816685	0.40627462	7.194416	7.285597	5.8715	6.00779
3217	TC0200015816.hg.1	EPHA4.lAug10-unspliced	EPHA4	0.405519	Transcript Identified by AceView, Entrez Gene ID(s) 2043	---	EPHA4.lAug10-unspliced	Ace View	Transcript Identified by AceView, Entrez Gene ID(s) 2043	FALSE	---	---	chr2	-	221423527	221424657	0.4055189	5.454355	6.074308	4.453605	4.535668
6587	TC0600008212.hg.1	NM_001145652	C6orf141	0.404686	chromosome 6 open reading frame 141	6p12.3	NM_001145652	RefSeq	Homo sapiens chromosome 6 open reading frame 141 (C6orf141), mRNA.	FALSE	Hs.722010	brain| embryonic tissue| intestine| liver| mammary gland| nerve| prostate| testis| breast (mammary gland) tumor| colorectal tumor| liver tumor| normal| prostate cancer| blastocyst| fetus| adult	chr6	+	49550400	49561907	0.4046858	8.132364	8.282751	6.880375	6.928013
14843	TC1400009345.hg.1	NM_174978	C14orf39	0.400581	chromosome 14 open reading frame 39	14q23.1	NM_174978	RefSeq	Homo sapiens chromosome 14 open reading frame 39 (C14orf39), mRNA.	FALSE	Hs.335754	brain| eye| kidney| liver| stomach| testis| gastrointestinal tumor| germ cell tumor| kidney tumor| normal| fetus| adult	chr14	-	60396469	60515543	0.4005814	6.647064	6.451382	4.665618	5.638722
2368	TC0200008536.hg.1	ANKRD36.veAug10-unspliced	ANKRD36	0.399943	Transcript Identified by AceView, Entrez Gene ID(s) 375248	---	ANKRD36.veAug10-unspliced	Ace View	Transcript Identified by AceView, Entrez Gene ID(s) 375248	FALSE	---	---	chr2	+	97235026	97235994	0.39994302	6.612282	6.59624	5.195242	5.364118
21023	TSUnmapped00000171.hg.1	ENST00000626820	TRAPPC4	0.399624	trafficking protein particle complex 4	11q23.3	ENST00000626820	ENSEMBL	trafficking protein particle complex 4 [gene_biotype:protein_coding transcript_biotype:nonsense_mediated_decay]	FALSE	Hs.132760	adrenal gland| ascites| bladder| blood| bone| bone marrow| brain| cervix| connective tissue| ear| embryonic tissue| esophagus| eye| heart| intestine| kidney| larynx| liver| lung| lymph| lymph node| mammary gland| mouth| muscle| ovary| pancreas| parathyroid| pharynx| pituitary gland| placenta| prostate| salivary gland| skin| spleen| stomach| testis| thymus| thyroid| trachea| umbilical cord| uterus…	---	---	0	0	0.39962402	6.160759	6.341541	4.683033	5.142006
781	TC0100010926.hg.1	OCLM.bAug10-unspliced	OCLM	0.396183	Transcript Identified by AceView, Entrez Gene ID(s) 10896	---	OCLM.bAug10-unspliced	Ace View	Transcript Identified by AceView, Entrez Gene ID(s) 10896	FALSE	---	---	chr1	+	186403221	186404042	0.39618346	5.520709	6.447705	4.702939	4.740132
4575	TC0300014031.hg.1	NM_199511	CCDC80	0.395688	coiled-coil domain containing 80	3q13.2	NM_199511	RefSeq	Homo sapiens coiled-coil domain containing 80 (CCDC80), transcript variant 1, mRNA.	FALSE	Hs.477128	adipose tissue| adrenal gland| ascites| bladder| bone| bone marrow| brain| cervix| connective tissue| ear| embryonic tissue| esophagus| eye| heart| intestine| kidney| liver| lung| lymph node| mammary gland| mouth| muscle| nerve| ovary| pancreas| pharynx| pituitary gland| placenta| prostate| skin| spleen| stomach| testis| thymus| thyroid| trachea| uterus| vascular|adrenal tumor| breast (mammary gl…	chr3	-	112596794	112649611	0.39568818	7.816599	7.280953	6.362846	6.096762
7932	TC0700010857.hg.1	NM_000168	GLI3	0.395543	GLI family zinc finger 3	7p13	NM_000168	RefSeq	Homo sapiens GLI family zinc finger 3 (GLI3), mRNA.	FALSE	Hs.21509	adipose tissue| blood| bone| bone marrow| brain| connective tissue| ear| embryonic tissue| eye| heart| intestine| kidney| larynx| lung| mammary gland| mouth| muscle| ovary| pancreas| pharynx| placenta| prostate| salivary gland| skin| testis| thyroid| trachea| uterus| breast (mammary gland) tumor| chondrosarcoma| colorectal tumor| germ cell tumor| glioma| head and neck tumor| kidney tumor| lung tu…	chr7	-	41960950	42237870	0.39554334	9.585552	9.561423	8.01965	8.423123
661	TC0100010244.hg.1	NM_001206567	IFI16	0.392527	interferon, gamma-inducible protein 16	1q22	NM_001206567	RefSeq	Homo sapiens interferon, gamma-inducible protein 16 (IFI16), transcript variant 1, mRNA.	FALSE	Hs.380250	adipose tissue| adrenal gland| ascites| bladder| blood| bone| bone marrow| brain| cervix| connective tissue| ear| embryonic tissue| esophagus| eye| heart| intestine| kidney| larynx| liver| lung| lymph| lymph node| mammary gland| mouth| muscle| ovary| pancreas| pharynx| placenta| prostate| salivary gland| skin| spleen| stomach| testis| thymus| thyroid| trachea| uterus| vascular|adrenal tumor| blad…	chr1	+	158999968	159055155	0.3925275	8.693504	8.6805	7.381278	7.293141
246	TC0100007800.hg.1	hsa_circ_0004157	THRAP3	0.391391	Jeck2013 ALT_ACCEPTOR, ALT_DONOR, coding, INTERNAL, intronic best transcript NM_005119	---	hsa_circ_0004157	circbase	Jeck2013 ALT_ACCEPTOR, ALT_DONOR, coding, INTERNAL, intronic best transcript NM_005119	FALSE	---	---	chr1	+	36287477	36288753	0.39139104	6.773061	7.371949	5.793237	5.705516
15130	TC1500006925.hg.1	NM_003246	THBS1	0.38789	thrombospondin 1	15q15	NM_003246	RefSeq	Homo sapiens thrombospondin 1 (THBS1), mRNA.	FALSE	Hs.164226	adipose tissue| adrenal gland| bladder| blood| bone| bone marrow| brain| cervix| connective tissue| ear| embryonic tissue| esophagus| eye| heart| intestine| kidney| larynx| liver| lung| mammary gland| mouth| muscle| nerve| ovary| pancreas| pharynx| placenta| prostate| salivary gland| skin| spleen| stomach| testis| thymus| thyroid| trachea| umbilical cord| uterus| vascular|adrenal tumor| bladder c…	chr15	+	39581079	39599466	0.38788977	9.526043	9.289517	7.783054	8.268913
20202	TC2100006980.hg.1	ITSN1.vrAug10-unspliced	ITSN1	0.386756	Transcript Identified by AceView, Entrez Gene ID(s) 6453	---	ITSN1.vrAug10-unspliced	Ace View	Transcript Identified by AceView, Entrez Gene ID(s) 6453	FALSE	---	---	chr21	+	33825973	33826653	0.38675618	5.505086	6.277474	4.870291	4.195154
12468	TC1100010760.hg.1	NM_024783	AGBL2	0.382444	ATP/GTP binding protein-like 2	11p11.2	NM_024783	RefSeq	Homo sapiens ATP/GTP binding protein-like 2 (AGBL2), mRNA.	FALSE	Hs.147377	blood| brain| cervix| embryonic tissue| heart| kidney| lung| lymph node| muscle| pancreas| pharynx| prostate| testis| thymus| trachea| uterus| leukemia| normal| pancreatic tumor| prostate cancer| blastocyst| fetus| adult	chr11	-	47659591	47715389	0.38244426	6.799548	6.937147	5.302185	5.644209
3216	TC0200015815.hg.1	NM_001304536	EPHA4	0.382071	EPH receptor A4	2q36.1	NM_001304536	RefSeq	Homo sapiens EPH receptor A4 (EPHA4), transcript variant 1, mRNA.	FALSE	Hs.371218	adrenal gland| blood| bone| brain| connective tissue| embryonic tissue| esophagus| eye| heart| intestine| kidney| larynx| lung| mammary gland| mouth| muscle| ovary| pancreas| pituitary gland| placenta| prostate| skin| spleen| testis| thymus| thyroid| trachea| uterus| vascular| breast (mammary gland) tumor| chondrosarcoma| esophageal tumor| germ cell tumor| glioma| head and neck tumor| kidney tumo…	chr2	-	221418027	221574202	0.38207117	10.19789	10.06957	8.306577	9.084058
11209	TC1000009065.hg.1	FAM45A.veAug10-unspliced	FAM45A	0.38093	Transcript Identified by AceView, Entrez Gene ID(s) 404636	---	FAM45A.veAug10-unspliced	Ace View	Transcript Identified by AceView, Entrez Gene ID(s) 404636	FALSE	---	---	chr10	+	119135228	119135809	0.38093016	6.41125	6.986663	5.251189	5.414311
7445	TC0700006562.hg.1	NM_001040167	LFNG	0.380283	LFNG O-fucosylpeptide 3-beta-N-acetylglucosaminyltransferase	7p22.2	NM_001040167	RefSeq	Homo sapiens LFNG O-fucosylpeptide 3-beta-N-acetylglucosaminyltransferase (LFNG), transcript variant 1, mRNA.	FALSE	Hs.159142	ascites| blood| connective tissue| eye| heart| intestine| kidney| lung| lymph node| pharynx| placenta| prostate| stomach| thymus| trachea| uterus| chondrosarcoma| colorectal tumor| gastrointestinal tumor| germ cell tumor| head and neck tumor| kidney tumor| leukemia| normal| fetus| adult	chr7	+	2512529	2529177	0.3802832	8.448961	8.49052	6.952518	7.187959
1786	TC0100017064.hg.1	NM_030952	NUAK2	0.378702	NUAK family, SNF1-like kinase, 2	1q32.1	NM_030952	RefSeq	Homo sapiens NUAK family, SNF1-like kinase, 2 (NUAK2), mRNA.	FALSE	Hs.497512	bladder| blood| brain| embryonic tissue| eye| intestine| kidney| larynx| lung| lymph| lymph node| mouth| muscle| ovary| pharynx| pituitary gland| placenta| skin| testis| thymus| trachea| chondrosarcoma| colorectal tumor| gastrointestinal tumor| germ cell tumor| glioma| head and neck tumor| lymphoma| normal| ovarian tumor| retinoblastoma|embryoid body| blastocyst| fetus| neonate| adult	chr1	-	205302059	205321791	0.37870216	8.688011	8.670545	7.185318	7.365914
8194	TC0700012960.hg.1	EZH2.vfAug10-unspliced	EZH2	0.376226	Transcript Identified by AceView, Entrez Gene ID(s) 2146	---	EZH2.vfAug10-unspliced	Ace View	Transcript Identified by AceView, Entrez Gene ID(s) 2146	FALSE	---	---	chr7	-	148820847	148821519	0.37622568	5.277581	5.996878	4.495726	4.005345
2604	TC0200010636.hg.1	NM_001039538	MAP2	0.374169	microtubule associated protein 2	2q34-q35	NM_001039538	RefSeq	Homo sapiens microtubule-associated protein 2 (MAP2), transcript variant 5, mRNA.	FALSE	Hs.368281	adrenal gland| bone| brain| connective tissue| embryonic tissue| esophagus| eye| heart| kidney| larynx| liver| lung| lymph node| mammary gland| muscle| nerve| pancreas| pituitary gland| prostate| skin| stomach| testis| thymus| thyroid| trachea| uterus| vascular| breast (mammary gland) tumor| chondrosarcoma| esophageal tumor| gastrointestinal tumor| germ cell tumor| glioma| head and neck tumor| ki…	chr2	+	209424047	209734118	0.37416902	9.714396	9.679211	8.408676	8.135784
15438	TC1500009336.hg.1	MYEF2.jAug10-unspliced	MYEF2	0.371015	Transcript Identified by AceView, Entrez Gene ID(s) 50804	---	MYEF2.jAug10-unspliced	Ace View	Transcript Identified by AceView, Entrez Gene ID(s) 50804	FALSE	---	---	chr15	-	48154120	48155187	0.37101457	5.978559	6.284711	4.677511	4.740381
11518	TC1000011660.hg.1	hsa_circ_0019622	MGEA5	0.367246	Salzman2013 ALT_ACCEPTOR, ALT_DONOR, coding, INTERNAL, intronic best transcript NM_012215	---	hsa_circ_0019622	circbase	Salzman2013 ALT_ACCEPTOR, ALT_DONOR, coding, INTERNAL, intronic best transcript NM_012215	FALSE	---	---	chr10	-	101812705	101812923	0.36724618	7.024606	6.991087	5.649752	5.470191
2074	TC0100018454.hg.1	NM_004815	ARHGAP29	0.365236	Rho GTPase activating protein 29	1p22.1	NM_004815	RefSeq	Homo sapiens Rho GTPase activating protein 29 (ARHGAP29), mRNA.	FALSE	Hs.483238	adipose tissue| bladder| bone| brain| connective tissue| embryonic tissue| eye| heart| intestine| kidney| liver| lung| lymph node| mammary gland| muscle| nerve| ovary| pancreas| placenta| prostate| skin| spleen| testis| trachea| uterus| vascular| breast (mammary gland) tumor| chondrosarcoma| gastrointestinal tumor| germ cell tumor| kidney tumor| liver tumor| lung tumor| non-neoplasia| normal| ova…	chr1	-	94168907	94237751	0.36523578	7.223059	7.244793	5.740991	5.81967
5236	TC0400011916.hg.1	NM_001300828	PCDH18	0.363192	protocadherin 18	4q31	NM_001300828	RefSeq	Homo sapiens protocadherin 18 (PCDH18), transcript variant 2, mRNA.	FALSE	Hs.591691 // Hs.738416	adipose tissue| adrenal gland| bladder| bone| brain| connective tissue| ear| embryonic tissue| eye| heart| intestine| kidney| lung| mammary gland| muscle| nerve| ovary| pancreas| placenta| prostate| skin| spleen| stomach| testis| thyroid| trachea| uterus|adrenal tumor| breast (mammary gland) tumor| chondrosarcoma| colorectal tumor| gastrointestinal tumor| germ cell tumor| glioma| head and neck tu…	chr4	-	137518918	137532498	0.36319238	10.10096	10.18796	8.501843	8.845573
9588	TC0900010388.hg.1	TMEM2.qAug10-unspliced	TMEM2	0.360841	Transcript Identified by AceView, Entrez Gene ID(s) 23670	---	TMEM2.qAug10-unspliced	Ace View	Transcript Identified by AceView, Entrez Gene ID(s) 23670	FALSE	---	---	chr9	-	71746365	71747079	0.3608413	5.444424	5.322568	4.031307	3.786781
11114	TC1000008489.hg.1	NM_001308275	LGI1	0.355157	leucine-rich, glioma inactivated 1	10q24	NM_001308275	RefSeq	Homo sapiens leucine-rich, glioma inactivated 1 (LGI1), transcript variant 2, mRNA.	FALSE	Hs.533670	brain| embryonic tissue| eye| intestine| kidney| muscle| nerve| testis| thymus| trachea| umbilical cord| vascular| gastrointestinal tumor| germ cell tumor| kidney tumor| non-neoplasia| normal| fetus| neonate| juvenile| adult	chr10	+	93757809	93798174	0.35515735	9.567406	9.902184	8.445786	8.02578
772	TC0100010874.hg.1	NM_001297669	RGL1	0.354657	ral guanine nucleotide dissociation stimulator-like 1	1q25.3	NM_001297669	RefSeq	Homo sapiens ral guanine nucleotide dissociation stimulator-like 1 (RGL1), transcript variant 2, mRNA.	FALSE	Hs.497148	adipose tissue| adrenal gland| blood| bone| brain| connective tissue| embryonic tissue| eye| heart| intestine| kidney| lung| lymph node| mammary gland| mouth| muscle| nerve| ovary| pancreas| parathyroid| pituitary gland| placenta| prostate| salivary gland| skin| spleen| testis| thymus| trachea| uterus| vascular| chondrosarcoma| colorectal tumor| germ cell tumor| glioma| head and neck tumor| kidne…	chr1	+	183636047	183928551	0.35465705	8.731665	8.629249	6.789185	7.49666
10267	TC0X00008394.hg.1	NM_001184772	BCORL1	0.354526	BCL6 corepressor-like 1	Xq25-q26.1	NM_001184772	RefSeq	Homo sapiens BCL6 corepressor-like 1 (BCORL1), transcript variant 1a, mRNA.	FALSE	Hs.496748	blood| bone| brain| connective tissue| embryonic tissue| eye| heart| intestine| kidney| larynx| lung| lymph| lymph node| mouth| nerve| ovary| pancreas| placenta| prostate| skin| spleen| testis| thyroid| umbilical cord| uterus| chondrosarcoma| colorectal tumor| germ cell tumor| head and neck tumor| kidney tumor| leukemia| lung tumor| lymphoma| non-neoplasia| normal| ovarian tumor| pancreatic tumor…	chrX	+	129981107	130058083	0.35452634	9.417356	9.241385	7.138407	8.304242
6712	TC0600009392.hg.1	NM_032784	RSPO3	0.353653	R-spondin 3	6q22.33	NM_032784	RefSeq	Homo sapiens R-spondin 3 (RSPO3), mRNA.	FALSE	Hs.135254	adipose tissue| brain| connective tissue| embryonic tissue| heart| intestine| kidney| liver| lung| ovary| placenta| prostate| testis| uterus| kidney tumor| normal| soft tissue/muscle tissue tumor| uterine tumor|embryoid body| fetus| juvenile| adult	chr6	+	127118604	127199481	0.3536526	6.650255	6.693632	5.492129	4.761317
11838	TC1100007285.hg.1	NM_014344	FJX1	0.344468	four jointed box 1	11p13	NM_014344	RefSeq	Homo sapiens four jointed box 1 (FJX1), mRNA.	FALSE	Hs.39384	bone| brain| embryonic tissue| eye| intestine| kidney| liver| lung| mammary gland| ovary| pancreas| prostate| skin| thyroid| uterus| breast (mammary gland) tumor| glioma| head and neck tumor| kidney tumor| leukemia| liver tumor| non-neoplasia| normal| ovarian tumor| pancreatic tumor| prostate cancer| skin tumor| uterine tumor|embryoid body| blastocyst| fetus| adult	chr11	+	35618187	35620873	0.34446797	9.736099	9.520185	7.936224	8.237332
10318	TC0X00008727.hg.1	NM_004224	GPR50	0.340655	G protein-coupled receptor 50	Xq28	NM_004224	RefSeq	Homo sapiens G protein-coupled receptor 50 (GPR50), mRNA.	FALSE	Hs.567390	embryonic tissue| kidney| normal|embryoid body| blastocyst| fetus	chrX	+	151176584	151181465	0.34065452	10.18334	9.847158	8.369693	8.566408
13556	TC1200010023.hg.1	NM_001300784	ERP27	0.330381	endoplasmic reticulum protein 27	12p12.3	NM_001300784	RefSeq	Homo sapiens endoplasmic reticulum protein 27 (ERP27), transcript variant 2, mRNA.	FALSE	Hs.162143	ascites| blood| bone| bone marrow| cervix| embryonic tissue| intestine| kidney| lung| lymph node| mammary gland| ovary| pancreas| parathyroid| placenta| thyroid| uterus| breast (mammary gland) tumor| chondrosarcoma| colorectal tumor| gastrointestinal tumor| head and neck tumor| leukemia| normal| ovarian tumor| pancreatic tumor| soft tissue/muscle tissue tumor| uterine tumor| blastocyst| fetus| ju…	chr12	-	14914027	14939082	0.33038136	6.148555	7.06272	4.98596	5.166532
19675	TC2000007083.hg.1	NM_002165	ID1	0.330233	inhibitor of DNA binding 1, dominant negative helix-loop-helix protein	20q11	NM_002165	RefSeq	Homo sapiens inhibitor of DNA binding 1, dominant negative helix-loop-helix protein (ID1), transcript variant 1, mRNA.	FALSE	Hs.504609	adipose tissue| ascites| bladder| blood| bone| brain| cervix| connective tissue| ear| embryonic tissue| esophagus| eye| heart| intestine| kidney| liver| lung| lymph| lymph node| mammary gland| mouth| muscle| nerve| ovary| pancreas| parathyroid| pharynx| placenta| prostate| salivary gland| skin| stomach| testis| thymus| thyroid| trachea| uterus| vascular| bladder carcinoma| breast (mammary gland) …	chr20	+	31605283	31606515	0.33023256	9.512735	9.668071	8.051094	7.934651
15341	TC1500008470.hg.1	NM_183376	ARRDC4	0.326102	arrestin domain containing 4	15q26.3	NM_183376	RefSeq	Homo sapiens arrestin domain containing 4 (ARRDC4), mRNA.	FALSE	Hs.6093	adrenal gland| bladder| blood| bone| bone marrow| brain| connective tissue| ear| embryonic tissue| eye| heart| intestine| kidney| liver| lung| lymph node| mammary gland| mouth| muscle| ovary| pancreas| pharynx| placenta| prostate| skin| testis| thyroid| umbilical cord| uterus| chondrosarcoma| germ cell tumor| glioma| head and neck tumor| kidney tumor| leukemia| lung tumor| lymphoma| non-neoplasia…	chr15	+	97960698	97973838	0.3261018	8.712338	8.408886	6.753821	7.126162
5158	TC0400011234.hg.1	NM_002753	MAPK10	0.325484	mitogen-activated protein kinase 10	4q22.1-q23	NM_002753	RefSeq	Homo sapiens mitogen-activated protein kinase 10 (MAPK10), transcript variant 1, mRNA.	FALSE	Hs.125503	adipose tissue| adrenal gland| bladder| bone| brain| connective tissue| embryonic tissue| eye| heart| intestine| kidney| lung| mammary gland| mouth| muscle| nerve| ovary| pancreas| pharynx| prostate| spleen| stomach| testis| thymus| trachea| uterus|adrenal tumor| breast (mammary gland) tumor| chondrosarcoma| gastrointestinal tumor| germ cell tumor| glioma| head and neck tumor| kidney tumor| non-n…	chr4	-	86015123	86594131	0.32548448	9.601884	9.582351	7.807554	8.121069
9393	TC0900008953.hg.1	NM_000050	ASS1	0.324125	argininosuccinate synthase 1	9q34.1	NM_000050	RefSeq	Homo sapiens argininosuccinate synthase 1 (ASS1), transcript variant 1, mRNA.	FALSE	Hs.160786	adipose tissue| adrenal gland| ascites| bladder| blood| bone| brain| cervix| connective tissue| embryonic tissue| eye| heart| intestine| kidney| liver| lung| lymph node| mammary gland| mouth| muscle| nerve| ovary| pancreas| pituitary gland| placenta| prostate| skin| spleen| stomach| testis| thyroid| uterus|adrenal tumor| breast (mammary gland) tumor| cervical tumor| chondrosarcoma| colorectal tum…	chr9	+	130444707	130501274	0.32412535	10.49276	10.59661	8.91066	8.929763
1528	TC0100015793.hg.1	POGZ.vjAug10-unspliced	POGZ	0.32173	Transcript Identified by AceView, Entrez Gene ID(s) 23126	---	POGZ.vjAug10-unspliced	Ace View	Transcript Identified by AceView, Entrez Gene ID(s) 23126	FALSE	---	---	chr1	-	151425712	151426002	0.32172996	5.902631	6.37239	4.513124	4.527776
12578	TC1100011184.hg.1	hsa_circ_0000321	SF1	0.32131	Memczak2013 ALT_ACCEPTOR, ALT_DONOR, coding, INTERNAL, intronic best transcript NM_201998	---	hsa_circ_0000321	circbase	Memczak2013 ALT_ACCEPTOR, ALT_DONOR, coding, INTERNAL, intronic best transcript NM_201998	FALSE	---	---	chr11	-	64770772	64770865	0.3213104	8.014769	8.231407	6.370245	6.599071
16704	TC1700006773.hg.1	NM_203411	TMEM88	0.318279	transmembrane protein 88	17p13.1	NM_203411	RefSeq	Homo sapiens transmembrane protein 88 (TMEM88), mRNA.	FALSE	Hs.389669	bone| brain| embryonic tissue| eye| heart| kidney| liver| lung| muscle| placenta| prostate| spleen| testis| germ cell tumor| liver tumor| normal| prostate cancer|embryoid body| fetus| adult	chr17	+	7855065	7856099	0.318279	10.15391	10.52033	7.943906	9.189406
20634	TC2200008135.hg.1	NM_080740	ZNF280A	0.313017	zinc finger protein 280A	22q11.22	NM_080740	RefSeq	Homo sapiens zinc finger protein 280A (ZNF280A), mRNA.	FALSE	Hs.178665	bone marrow| eye| skin| testis| germ cell tumor| leukemia| normal| retinoblastoma| skin tumor| adult	chr22	-	22513736	22520281	0.31301743	7.325941	7.491256	5.858291	5.600795
5462	TC0500007044.hg.1	NM_004932	CDH6	0.311553	cadherin 6, type 2, K-cadherin (fetal kidney)	5p13.3	NM_004932	RefSeq	Homo sapiens cadherin 6, type 2, K-cadherin (fetal kidney) (CDH6), mRNA.	FALSE	Hs.124776 // Hs.171054	bladder| brain| connective tissue| embryonic tissue| eye| intestine| kidney| lung| mammary gland| mouth| muscle| ovary| prostate| skin| testis| thymus| trachea| uterus| chondrosarcoma| germ cell tumor| glioma| head and neck tumor| kidney tumor| non-neoplasia| normal| ovarian tumor| uterine tumor|embryoid body| blastocyst| fetus| infant| adult // brain| embryonic tissue| eye| kidney| muscle| ovary…	chr5	+	31193655	31329146	0.31155255	9.578584	10.22552	7.852865	8.570035
16431	TC1600011186.hg.1	NM_003486	SLC7A5	0.310673	solute carrier family 7 (amino acid transporter light chain, L system), member 5	16q24.3	NM_003486	RefSeq	Homo sapiens solute carrier family 7 (amino acid transporter light chain, L system), member 5 (SLC7A5), mRNA.	FALSE	Hs.513797	adrenal gland| ascites| blood| bone| bone marrow| brain| cervix| connective tissue| embryonic tissue| esophagus| eye| heart| intestine| kidney| larynx| liver| lung| lymph| lymph node| mammary gland| mouth| muscle| nerve| ovary| pancreas| pharynx| pituitary gland| placenta| prostate| salivary gland| skin| spleen| stomach| testis| thyroid| tonsil| uterus|adrenal tumor| bladder carcinoma| breast (ma…	chr16	-	87830023	87869494	0.31067306	10.37201	10.25725	8.857887	8.357403
12067	TC1100008340.hg.1	NM_000802	FOLR1	0.30407	folate receptor 1 (adult)	11q13.3-q14.1	NM_000802	RefSeq	Homo sapiens folate receptor 1 (adult) (FOLR1), transcript variant 2, mRNA.	FALSE	Hs.73769	brain| cervix| connective tissue| eye| intestine| kidney| liver| lung| mammary gland| ovary| pharynx| placenta| prostate| salivary gland| stomach| uterus| cervical tumor| chondrosarcoma| colorectal tumor| gastrointestinal tumor| germ cell tumor| glioma| kidney tumor| liver tumor| non-neoplasia| normal| ovarian tumor| soft tissue/muscle tissue tumor| uterine tumor| fetus| adult	chr11	+	72189558	72196323	0.30406952	6.580655	7.020459	4.824375	5.33085
5669	TC0500008785.hg.1	NM_001964	EGR1	0.294215	early growth response 1	5q31.1	NM_001964	RefSeq	Homo sapiens early growth response 1 (EGR1), mRNA.	FALSE	Hs.326035 // Hs.708393	adipose tissue| adrenal gland| ascites| bladder| blood| bone| brain| connective tissue| ear| embryonic tissue| esophagus| eye| intestine| kidney| larynx| liver| lung| mammary gland| mouth| muscle| nerve| ovary| pancreas| pharynx| pituitary gland| placenta| prostate| skin| stomach| testis| thymus| thyroid| uterus| vascular|adrenal tumor| bladder carcinoma| breast (mammary gland) tumor| chondrosarc…	chr5	+	138465490	138469315	0.29421547	11.09414	10.83411	8.544624	9.656199
3174	TC0200015556.hg.1	NM_003468	FZD5	0.284925	frizzled class receptor 5	2q33.3	NM_003468	RefSeq	Homo sapiens frizzled class receptor 5 (FZD5), mRNA.	FALSE	Hs.17631	ascites| bone| brain| connective tissue| embryonic tissue| eye| intestine| kidney| larynx| liver| lung| mammary gland| muscle| ovary| pancreas| pharynx| placenta| prostate| skin| spleen| testis| thyroid| uterus| chondrosarcoma| colorectal tumor| gastrointestinal tumor| germ cell tumor| head and neck tumor| kidney tumor| liver tumor| non-neoplasia| normal| ovarian tumor| primitive neuroectodermal …	chr2	-	207762586	207769563	0.28492525	10.8544	10.85948	8.697282	9.325959
5500	TC0500007376.hg.1	NM_006350	FST	0.278886	follistatin	5q11.2	NM_006350	RefSeq	Homo sapiens follistatin (FST), transcript variant FST317, mRNA.	FALSE	Hs.9914	adrenal gland| bone| bone marrow| brain| connective tissue| ear| embryonic tissue| eye| heart| intestine| kidney| larynx| liver| lung| mammary gland| mouth| nerve| ovary| pancreas| placenta| prostate| skin| spleen| testis| thyroid| uterus| breast (mammary gland) tumor| chondrosarcoma| gastrointestinal tumor| germ cell tumor| glioma| head and neck tumor| kidney tumor| leukemia| liver tumor| lung t…	chr5	+	53480409	53487134	0.27888557	9.591578	9.621107	8.043952	7.416733
6628	TC0600008655.hg.1	NM_001166392	TPBG	0.268926	trophoblast glycoprotein	6q14-q15	NM_001166392	RefSeq	Homo sapiens trophoblast glycoprotein (TPBG), transcript variant 2, mRNA.	FALSE	Hs.82128	adrenal gland| bladder| bone| brain| cervix| connective tissue| ear| embryonic tissue| esophagus| eye| heart| intestine| kidney| liver| lung| lymph| mammary gland| mouth| muscle| ovary| pancreas| pharynx| pituitary gland| placenta| prostate| skin| spleen| stomach| testis| thymus| thyroid| trachea| uterus| vascular|adrenal tumor| breast (mammary gland) tumor| cervical tumor| chondrosarcoma| colore…	chr6	+	82363206	82370847	0.26892576	10.6751	10.74608	8.824585	8.807981
17881	TC1800006827.hg.1	NM_001142966	GREB1L	0.267309	growth regulation by estrogen in breast cancer-like	18q11.2	NM_001142966	RefSeq	Homo sapiens growth regulation by estrogen in breast cancer-like (GREB1L), mRNA.	FALSE	Hs.149020	blood| brain| embryonic tissue| eye| liver| mouth| muscle| ovary| pancreas| placenta| testis| chondrosarcoma| germ cell tumor| head and neck tumor| normal| ovarian tumor| pancreatic tumor| retinoblastoma|embryoid body| blastocyst| fetus| adult	chr18	+	21242242	21525417	0.2673095	7.787682	7.559228	5.887338	5.652202
11465	TC1000011400.hg.1	NM_014391	ANKRD1	0.265949	ankyrin repeat domain 1 (cardiac muscle)	10q23.31	NM_014391	RefSeq	Homo sapiens ankyrin repeat domain 1 (cardiac muscle) (ANKRD1), mRNA.	FALSE	Hs.448589	brain| embryonic tissue| eye| heart| kidney| larynx| liver| lung| mouth| muscle| pancreas| placenta| prostate| vascular| germ cell tumor| head and neck tumor| liver tumor| non-neoplasia| normal| pancreatic tumor|embryoid body| fetus| adult	chr10	-	90912096	90921276	0.26594943	5.581877	6.124428	3.826321	4.096511
3251	TC0200016073.hg.1	NM_001172416	KCNJ13	0.265109	potassium channel, inwardly rectifying subfamily J, member 13	2q37	NM_001172416	RefSeq	Homo sapiens potassium channel, inwardly rectifying subfamily J, member 13 (KCNJ13), transcript variant 2, mRNA.	FALSE	Hs.467338	adrenal gland| brain| eye| intestine| kidney| liver| lung| muscle| parathyroid| prostate| skin| thymus|adrenal tumor| germ cell tumor| kidney tumor| normal| fetus| juvenile| adult	chr2	-	232760146	232776568	0.2651087	6.70736	7.046287	4.921078	5.020044
8481	TC0800007221.hg.1	NM_001159995	NRG1	0.248812	neuregulin 1	8p12	NM_001159995	RefSeq	Homo sapiens neuregulin 1 (NRG1), transcript variant HRG-beta1c, mRNA.	FALSE	Hs.453951	blood| bone| brain| connective tissue| embryonic tissue| eye| intestine| kidney| liver| lung| mammary gland| muscle| ovary| pancreas| prostate| skin| stomach| testis| uterus| vascular| chondrosarcoma| colorectal tumor| gastrointestinal tumor| germ cell tumor| glioma| kidney tumor| liver tumor| non-neoplasia| normal| pancreatic tumor| primitive neuroectodermal tumor of the CNS| soft tissue/muscle …	chr8	+	31639386	32767959	0.248812	7.13448	6.943866	4.983073	5.085985
5970	TC0500011347.hg.1	NM_001884	HAPLN1	0.247292	hyaluronan and proteoglycan link protein 1	5q14.3	NM_001884	RefSeq	Homo sapiens hyaluronan and proteoglycan link protein 1 (HAPLN1), mRNA.	FALSE	Hs.2799	adrenal gland| bone| bone marrow| brain| cervix| connective tissue| ear| embryonic tissue| eye| heart| intestine| kidney| liver| lung| ovary| placenta| prostate| skin| testis| trachea| uterus|adrenal tumor| cervical tumor| chondrosarcoma| gastrointestinal tumor| germ cell tumor| glioma| leukemia| liver tumor| lung tumor| non-neoplasia| normal| prostate cancer| uterine tumor|embryoid body| blastoc…	chr5	-	83637805	83721613	0.2472917	5.6278	6.698313	4.222315	4.266227
10663	TC0X00010851.hg.1	NM_001164617	GPC3	0.245206	glypican 3	Xq26.1	NM_001164617	RefSeq	Homo sapiens glypican 3 (GPC3), transcript variant 1, mRNA.	FALSE	Hs.644108	adrenal gland| blood| bone| brain| connective tissue| ear| embryonic tissue| eye| heart| intestine| kidney| liver| lung| mammary gland| mouth| muscle| ovary| pancreas| pharynx| pituitary gland| placenta| prostate| skin| spleen| testis| thymus| thyroid| trachea| umbilical cord| uterus| vascular| bladder carcinoma| breast (mammary gland) tumor| chondrosarcoma| colorectal tumor| germ cell tumor| hea…	chrX	-	133535745	133985895	0.24520582	11.41273	11.83247	9.839657	9.336435
4536	TC0300013954.hg.1	NM_024697	ZNF385D	0.244452	zinc finger protein 385D	3p24.3	NM_024697	RefSeq	Homo sapiens zinc finger protein 385D (ZNF385D), mRNA.	FALSE	Hs.21026	bone| brain| connective tissue| embryonic tissue| heart| kidney| lung| mammary gland| nerve| prostate| spleen| testis| breast (mammary gland) tumor| chondrosarcoma| germ cell tumor| kidney tumor| lung tumor| normal| prostate cancer| soft tissue/muscle tissue tumor| blastocyst| fetus| juvenile| adult	chr3	-	21415071	21777776	0.24445152	6.528277	6.826899	5.029134	4.142607
9345	TC0900008708.hg.1	NM_004789	LHX2	0.24039	LIM homeobox 2	9q33.3	NM_004789	RefSeq	Homo sapiens LIM homeobox 2 (LHX2), mRNA.	FALSE	Hs.696425	brain| connective tissue| embryonic tissue| eye| intestine| kidney| nerve| placenta| skin| testis| vascular| gastrointestinal tumor| germ cell tumor| glioma| kidney tumor| non-neoplasia| normal| primitive neuroectodermal tumor of the CNS| retinoblastoma| skin tumor| soft tissue/muscle tissue tumor|embryoid body| fetus| adult	chr9	+	124001670	124033301	0.24038978	9.487149	9.795959	6.836925	8.086893
9225	TC0900007518.hg.1	NM_153267	MAMDC2	0.238115	MAM domain containing 2	9q21.12	NM_153267	RefSeq	Homo sapiens MAM domain containing 2 (MAMDC2), transcript variant 1, mRNA.	FALSE	Hs.547172	adrenal gland| ascites| bladder| blood| bone| bone marrow| brain| cervix| connective tissue| ear| embryonic tissue| esophagus| eye| heart| intestine| kidney| liver| lung| lymph| lymph node| mammary gland| mouth| muscle| nerve| ovary| pancreas| parathyroid| pituitary gland| placenta| prostate| skin| spleen| stomach| testis| thymus| tonsil| trachea| umbilical cord| uterus| vascular|adrenal tumor| b…	chr9	+	70043581	70226972	0.23811547	7.581856	7.456946	5.466423	5.43437
15466	TC1500009505.hg.1	NM_173814	PRTG	0.231085	protogenin	15q21.3	NM_173814	RefSeq	Homo sapiens protogenin (PRTG), mRNA.	FALSE	Hs.130957	brain| embryonic tissue| eye| intestine| kidney| larynx| liver| lung| muscle| placenta| skin| testis| uterus| gastrointestinal tumor| germ cell tumor| head and neck tumor| liver tumor| lung tumor| normal| retinoblastoma| skin tumor| uterine tumor|embryoid body| blastocyst| fetus| adult	chr15	-	55611541	55743119	0.23108518	11.04975	10.79357	9.015064	8.579918
14829	TC1400009214.hg.1	NM_001202	BMP4	0.228151	bone morphogenetic protein 4	14q22-q23	NM_001202	RefSeq	Homo sapiens bone morphogenetic protein 4 (BMP4), transcript variant 1, mRNA.	FALSE	Hs.68879	adipose tissue| bone| brain| connective tissue| embryonic tissue| eye| heart| intestine| kidney| liver| lung| lymph| lymph node| mammary gland| mouth| ovary| pancreas| placenta| prostate| salivary gland| skin| stomach| testis| vascular| breast (mammary gland) tumor| chondrosarcoma| colorectal tumor| gastrointestinal tumor| germ cell tumor| glioma| head and neck tumor| liver tumor| lung tumor| lym…	chr14	-	53949736	53958761	0.2281509	9.619582	10.06279	7.531638	7.897613
5944	TC0500011146.hg.1	NM_001256574	ENC1	0.212603	ectodermal-neural cortex 1 (with BTB domain)	5q13	NM_001256574	RefSeq	Homo sapiens ectodermal-neural cortex 1 (with BTB domain) (ENC1), transcript variant 2, mRNA.	FALSE	Hs.104925 // Hs.744844	adrenal gland| brain| embryonic tissue| eye| heart| intestine| liver| lung| mammary gland| muscle| ovary| skin| uterus| breast (mammary gland) tumor| colorectal tumor| liver tumor| normal| primitive neuroectodermal tumor of the CNS| soft tissue/muscle tissue tumor|embryoid body| fetus| juvenile| adult // ascites| bladder| blood| bone| bone marrow| brain| connective tissue| embryonic tissue| esoph…	chr5	-	74627406	74641424	0.21260308	10.68913	10.64381	8.134131	8.680256
8535	TC0800007787.hg.1	NM_173519	CLVS1	0.207229	clavesin 1	8q12.3	NM_173519	RefSeq	Homo sapiens clavesin 1 (CLVS1), mRNA.	FALSE	Hs.591874	bone marrow| brain| connective tissue| embryonic tissue| eye| kidney| lung| lymph node| mammary gland| ovary| pancreas| prostate| stomach| testis| vascular| gastrointestinal tumor| germ cell tumor| kidney tumor| leukemia| normal| primitive neuroectodermal tumor of the CNS| soft tissue/muscle tissue tumor| fetus| adult	chr8	+	61057158	61501645	0.20722859	6.539177	6.698052	4.082516	4.575725
9230	TC0900007576.hg.1	NM_000700	ANXA1	0.203675	annexin A1	9q21.13	NM_000700	RefSeq	Homo sapiens annexin A1 (ANXA1), mRNA.	FALSE	Hs.494173	adipose tissue| adrenal gland| ascites| bladder| blood| bone| bone marrow| brain| cervix| connective tissue| ear| embryonic tissue| esophagus| eye| heart| intestine| kidney| larynx| liver| lung| lymph node| mammary gland| mouth| muscle| nerve| ovary| pancreas| parathyroid| pharynx| pituitary gland| placenta| prostate| salivary gland| skin| spleen| stomach| testis| thymus| thyroid| trachea| umbili…	chr9	+	73151731	73170394	0.2036754	7.187498	6.331746	4.422347	4.62365
3120	TC0200015136.hg.1	NM_001463	FRZB	0.199964	frizzled-related protein	2q32.1	NM_001463	RefSeq	Homo sapiens frizzled-related protein (FRZB), mRNA.	FALSE	Hs.128453	adrenal gland| ascites| bone| bone marrow| brain| cervix| connective tissue| ear| embryonic tissue| eye| heart| intestine| kidney| liver| lung| mouth| muscle| ovary| pancreas| parathyroid| pharynx| pituitary gland| placenta| prostate| spleen| stomach| testis| thymus| thyroid| trachea| uterus| vascular| chondrosarcoma| colorectal tumor| gastrointestinal tumor| germ cell tumor| glioma| head and nec…	chr2	-	182833275	182867162	0.19996427	10.54407	10.63011	8.231962	8.298365
3116	TC0200015093.hg.1	NM_001113397	ZNF385B	0.195221	zinc finger protein 385B	2q31.2-q31.3	NM_001113397	RefSeq	Homo sapiens zinc finger protein 385B (ZNF385B), transcript variant 2, mRNA.	FALSE	Hs.655005	bone| bone marrow| brain| connective tissue| embryonic tissue| esophagus| eye| heart| intestine| kidney| liver| lung| mammary gland| placenta| prostate| stomach| testis| thymus| trachea| uterus| breast (mammary gland) tumor| chondrosarcoma| colorectal tumor| esophageal tumor| kidney tumor| lymphoma| non-neoplasia| normal| uterine tumor|embryoid body| fetus| juvenile| adult	chr2	-	179441982	179861505	0.1952211	7.194436	7.338889	5.184256	4.575246
3035	TC0200014361.hg.1	NM_001077427	LYPD1	0.191303	LY6/PLAUR domain containing 1	2q21.2	NM_001077427	RefSeq	Homo sapiens LY6/PLAUR domain containing 1 (LYPD1), transcript variant 2, mRNA.	FALSE	Hs.432395	adrenal gland| bladder| bone| brain| connective tissue| embryonic tissue| eye| intestine| kidney| liver| lung| mammary gland| ovary| pancreas| pituitary gland| placenta| salivary gland| skin| testis| thyroid| umbilical cord| uterus| vascular|adrenal tumor| chondrosarcoma| germ cell tumor| glioma| head and neck tumor| kidney tumor| liver tumor| lung tumor| non-neoplasia| normal| ovarian tumor| pan…	chr2	-	132644764	132671579	0.19130291	7.792844	7.808405	5.560768	5.251882
3091	TC0200014851.hg.1	NM_004525	LRP2	0.17814	LDL receptor related protein 2	2q31.1	NM_004525	RefSeq	Homo sapiens low density lipoprotein receptor-related protein 2 (LRP2), mRNA.	FALSE	Hs.657729	brain| embryonic tissue| eye| kidney| liver| lung| mammary gland| muscle| parathyroid| placenta| skin| testis| thyroid| breast (mammary gland) tumor| germ cell tumor| head and neck tumor| kidney tumor| liver tumor| non-neoplasia| normal| skin tumor|embryoid body| blastocyst| fetus| adult	chr2	-	169127109	169362685	0.17813955	8.132338	7.88694	5.43241	5.613755
10783	TC0X00011380.hg.1	NM_003604	IRS4	0.176442	insulin receptor substrate 4	Xq22.3	NM_003604	RefSeq	Homo sapiens insulin receptor substrate 4 (IRS4), mRNA.	FALSE	Hs.460872	adrenal gland| brain| eye| kidney|adrenal tumor| normal| fetus	chrX	-	108732482	108736409	0.17644207	8.372062	8.60613	6.140695	5.824188
3534	TC0300006791.hg.1	NM_003884	KAT2B	0.174133	K(lysine) acetyltransferase 2B	3p24	NM_003884	RefSeq	Homo sapiens K(lysine) acetyltransferase 2B (KAT2B), mRNA.	FALSE	Hs.533055	adrenal gland| bladder| blood| bone| bone marrow| brain| connective tissue| ear| embryonic tissue| eye| intestine| kidney| liver| lung| lymph node| mammary gland| muscle| nerve| ovary| pancreas| parathyroid| pharynx| pituitary gland| placenta| prostate| salivary gland| skin| spleen| stomach| testis| thymus| trachea| uterus| vascular|adrenal tumor| bladder carcinoma| breast (mammary gland) tumor| …	chr3	+	20040023	20154404	0.17413318	7.652934	7.459226	4.869946	5.187769
4571	TC0300014002.hg.1	NM_003865	HESX1	0.160759	HESX homeobox 1	3p14.3	NM_003865	RefSeq	Homo sapiens HESX homeobox 1 (HESX1), mRNA.	FALSE	Hs.171980	intestine| lung| ovary| uterus| germ cell tumor| non-neoplasia| normal| adult	chr3	-	57197843	57200252	0.1607594	9.541399	10.05011	7.356827	6.980815
12434	TC1100010535.hg.1	NM_001001991	PAMR1	0.150881	peptidase domain containing associated with muscle regeneration 1	11p13	NM_001001991	RefSeq	Homo sapiens peptidase domain containing associated with muscle regeneration 1 (PAMR1), transcript variant 2, mRNA.	FALSE	Hs.55044	adipose tissue| adrenal gland| bladder| bone marrow| brain| cervix| connective tissue| embryonic tissue| esophagus| eye| heart| intestine| kidney| liver| lung| mouth| muscle| ovary| pancreas| pharynx| placenta| prostate| skin| spleen| stomach| testis| thymus| uterus| vascular| cervical tumor| chondrosarcoma| gastrointestinal tumor| germ cell tumor| glioma| kidney tumor| non-neoplasia| normal| ova…	chr11	-	35431823	35530300	0.15088136	8.47324	8.628948	5.734341	5.909694
8122	TC0700012443.hg.1	NM_001024613	FEZF1	0.133546	FEZ family zinc finger 1	7q31.32	NM_001024613	RefSeq	Homo sapiens FEZ family zinc finger 1 (FEZF1), transcript variant 1, mRNA.	FALSE	Hs.553970	ascites| brain| embryonic tissue| larynx| testis| gastrointestinal tumor| head and neck tumor| normal| primitive neuroectodermal tumor of the CNS| blastocyst| juvenile| adult	chr7	-	122301309	122310691	0.13354583	11.65833	11.65373	8.706563	8.794961
5990	TC0500011528.hg.1	NM_153234	LIX1	0.0793116	limb and CNS expressed 1	5q15	NM_153234	RefSeq	Homo sapiens limb and CNS expressed 1 (LIX1), mRNA.	FALSE	Hs.656702	brain| embryonic tissue| eye| liver| lung| nerve| ovary| placenta| testis| germ cell tumor| liver tumor| non-neoplasia| normal|embryoid body| blastocyst| fetus| adult	chr5	-	97091867	97142872	0.07931162	9.457201	9.464478	6.064072	5.487799
12423	TC1100010456.hg.1	NM_000280	PAX6	0.0711857	paired box 6	11p13	NM_000280	RefSeq	Homo sapiens paired box 6 (PAX6), transcript variant 1, mRNA.	FALSE	Hs.270303	ascites| bone| brain| embryonic tissue| eye| intestine| kidney| lung| mouth| muscle| pancreas| pituitary gland| skin| stomach| testis| uterus| gastrointestinal tumor| germ cell tumor| glioma| head and neck tumor| kidney tumor| lung tumor| non-neoplasia| normal| pancreatic tumor| skin tumor| soft tissue/muscle tissue tumor| uterine tumor| fetus| infant| adult	chr11	-	31784792	31817961	0.07118569	10.45598	10.20151	6.972386	5.863883
8045	TC0700011865.hg.1	NM_005221	DLX5	0.059114	distal-less homeobox 5	7q22	NM_005221	RefSeq	Homo sapiens distal-less homeobox 5 (DLX5), mRNA.	FALSE	Hs.99348	bone| brain| embryonic tissue| kidney| lung| mouth| nerve| ovary| placenta| prostate| skin| stomach| trachea| uterus| chondrosarcoma| gastrointestinal tumor| glioma| head and neck tumor| lung tumor| normal| ovarian tumor| primitive neuroectodermal tumor of the CNS| prostate cancer| soft tissue/muscle tissue tumor| uterine tumor|embryoid body| fetus| infant| adult	chr7	-	97020390	97025097	0.059114024	8.054407	9.72361	4.858356	5.197173
