# Supplementary material for: iPSC-Derived Embryoid Bodies as Models of c-Met-Mutated Hereditary Papillary Renal Cell Carcinoma
Source: Int J Mol Sci. 2019 Sep 30;20(19):4867. doi: 10.3390/ijms20194867 (PMC6801716; doi:10.3390/ijms20194867)
Supplement: Supplementary file 1 [file ijms-20-04867-s001.zip › ijms-597613-FINAL-supplementary/Hwang et al Suppl Tables 1 to 5/Hwang et al Table S4.xlsx]

## Sheet: concordance PB56_PRCC
gene symbol	Human Symbol	Gene ID	FoldChange_HPI aggregates	FoldChange_PRCC_c-MET
CRYM	CRYM (crystallin mu)	1428	2.16737	0.647547
ASS1	ASS1 (argininosuccinate synthase 1)	445	0.324125	0.695256
ACP6	ACP6 (acid phosphatase 6, lysophosphatidic)	51205	0.434627	0.709412
CA2	CA2 (carbonic anhydrase 2)	760	0.410732	0.709746
TRAPPC4	TRAPPC4 (trafficking protein particle complex 4)	51399	0.399624	0.712349
NMNAT1	NMNAT1 (nicotinamide nucleotide adenylyltransferase 1)	64802	0.492822	0.739097
HESX1	HESX1 (HESX homeobox 1)	8820	0.160759	0.74222
PRTG	PRTG (protogenin)	283659	0.231085	0.743127
FZD5	FZD5 (frizzled class receptor 5)	7855	0.284925	0.743871
NRG1	NRG1 (neuregulin 1)	3084	0.248812	0.746923
LIX1	LIX1 (limb and CNS expressed 1)	167410	0.0793116	0.779449
RHOQ	RHOQ (ras homolog family member Q)	23433	2.26174	0.802659
FBN2	FBN2 (fibrillin 2)	2201	0.434024	0.807806
TMEM88	TMEM88 (transmembrane protein 88)	92162	0.318279	0.807941
FJX1	FJX1 (four jointed box 1)	24147	0.344468	0.810649
FAM45A	FAM45A (family with sequence similarity 45 member A)	404636	0.38093	0.811007
TYRO3	TYRO3 (TYRO3 protein tyrosine kinase)	7301	0.480652	0.815465
SLC22A23	SLC22A23 (solute carrier family 22 member 23)	63027	2.36161	0.820206
ILF2	ILF2 (interleukin enhancer binding factor 2)	3608	0.434841	0.820218
LRP2	LRP2 (LDL receptor related protein 2)	4036	0.17814	0.822449
MX1	MX1 (MX dynamin like GTPase 1)	4599	2.17277	0.827157
ZFHX4	ZFHX4 (zinc finger homeobox 4)	79776	0.467164	0.829727
NUAK2	NUAK2 (NUAK family kinase 2)	81788	0.378702	0.831686
RPL5	RPL5 (ribosomal protein L5)	6125	0.421991	0.836852
DNAJC7	DNAJC7 (DnaJ heat shock protein family (Hsp40) member C7)	7266	0.437937	0.840651
EZH2	EZH2 (enhancer of zeste 2 polycomb repressive complex 2 subunit)	2146	0.376226	0.846164
ADM	ADM (adrenomedullin)	133	2.00736	0.853874
TAF15	TAF15 (TATA-box binding protein associated factor 15)	8148	0.406275	0.856295
MSH5	MSH5 (mutS homolog 5)	4439	0.460805	0.8676
ITSN1	ITSN1 (intersectin 1)	6453	0.386756	0.88408
GTF2H2	GTF2H2 (general transcription factor IIH subunit 2)	2966	0.443839	0.885798
CLVS1	CLVS1 (clavesin 1)	157807	0.207229	0.919879
C12orf60	C12orf60 (chromosome 12 open reading frame 60)	144608	0.469151	1.0921
SOX5	SOX5 (SRY-box 5)	6660	0.490567	1.16827
ARL5A	ARL5A (ADP ribosylation factor like GTPase 5A)	26225	0.434592	1.18635
ZNF385B	ZNF385B (zinc finger protein 385B)	151126	0.195221	1.19436
SF1	SF1 (splicing factor 1)	7536	0.32131	1.19868
CLDN1	CLDN1 (claudin 1)	9076	3.78156	1.22567
CEP97	CEP97 (centrosomal protein 97)	79598	0.488458	1.23477
LYPD1	LYPD1 (LY6/PLAUR domain containing 1)	116372	0.191303	1.23643
U2AF2	U2AF2 (U2 small nuclear RNA auxiliary factor 2)	11338	0.439693	1.24383
INSIG2	INSIG2 (insulin induced gene 2)	51141	2.92508	1.2616
MGEA5	MGEA5 (meningioma expressed antigen 5 (hyaluronidase))	10724	0.367246	1.26561
LGR4	LGR4 (leucine rich repeat containing G protein-coupled receptor 4)	55366	0.450563	1.27271
ANXA1	ANXA1 (annexin A1)	301	0.203675	1.30757
THBS1	THBS1 (thrombospondin 1)	7057	0.38789	1.31342
SEL1L3	SEL1L3 (SEL1L family member 3)	23231	0.484486	1.31891
NPY1R	NPY1R (neuropeptide Y receptor Y1)	4886	4.33925	1.32211
B3GNT7	B3GNT7 (UDP-GlcNAc:betaGal beta-1,3-N-acetylglucosaminyltransferase 7)	93010	2.82195	1.33061
GLI3	GLI3 (GLI family zinc finger 3)	2737	0.395543	1.33256
SDC2	SDC2 (syndecan 2)	6383	0.485079	1.38847
MAGI2	MAGI2 (membrane associated guanylate kinase, WW and PDZ domain containing 2)	9863	2.62037	1.39552
ID1	ID1 (inhibitor of DNA binding 1, HLH protein)	3397	0.330233	1.41321
GREB1L	GREB1L (growth regulation by estrogen in breast cancer 1 like)	80000	0.267309	1.42205
BCORL1	BCORL1 (BCL6 corepressor like 1)	63035	0.354526	1.48949
BMP4	BMP4 (bone morphogenetic protein 4)	652	0.228151	1.55581
IFI16	IFI16 (interferon gamma inducible protein 16)	3428	0.392527	1.57876
ID4	ID4 (inhibitor of DNA binding 4, HLH protein)	3400	0.422883	1.63316
GLIS3	GLIS3 (GLIS family zinc finger 3)	169792	0.456135	1.65421
TPBG	TPBG (trophoblast glycoprotein)	7162	0.268926	1.6569
LRIG3	LRIG3 (leucine rich repeats and immunoglobulin like domains 3)	121227	0.43857	1.67454
KDM4C	KDM4C (lysine demethylase 4C)	23081	2.33836	1.69966
HEY2	HEY2 (hes related family bHLH transcription factor with YRPW motif 2)	23493	2.2821	1.72495
CDH2	CDH2 (cadherin 2)	1000	0.471409	1.74639
BHLHE40	BHLHE40 (basic helix-loop-helix family member e40)	8553	3.0219	1.7712
LRAT	LRAT (lecithin retinol acyltransferase (phosphatidylcholine--retinol O-acyltransferase))	9227	2.32125	1.82787
CDH6	CDH6 (cadherin 6)	1004	0.311553	1.92262
STOM	STOM (stomatin)	2040	0.485648	1.92534
NOTCH2	NOTCH2 (notch 2)	4853	0.46729	1.97507
KLHL14	KLHL14 (kelch like family member 14)	57565	2.97939	1.97858
EGR1	EGR1 (early growth response 1)	1958	0.294215	2.09186
ARHGAP29	ARHGAP29 (Rho GTPase activating protein 29)	9411	0.365236	2.09382
MYLIP	MYLIP (myosin regulatory light chain interacting protein)	29116	2.0676	2.15475
ARL4C	ARL4C (ADP ribosylation factor like GTPase 4C)	10123	0.424091	2.24998
TMEM130	TMEM130 (transmembrane protein 130)	222865	0.492888	2.48083
ENC1	ENC1 (ectodermal-neural cortex 1)	8507	0.212603	2.5285
ARRDC4	ARRDC4 (arrestin domain containing 4)	91947	0.326102	2.59292
