# Supplementary material for: iPSC-Derived Embryoid Bodies as Models of c-Met-Mutated Hereditary Papillary Renal Cell Carcinoma
Source: Int J Mol Sci. 2019 Sep 30;20(19):4867. doi: 10.3390/ijms20194867 (PMC6801716; doi:10.3390/ijms20194867)
Supplement: Supplementary file 1 [file ijms-20-04867-s001.zip › ijms-597613-FINAL-supplementary/Hwang et al Suppl Tables 1 to 5/Hwang et al Table S5.xlsx]

## Sheet: TCGA PRCC cMET mutated
#Barcode	#dbSNP	#protein	#type_mutation	#MET_mutated
TCGA-4A-A93W-01	novel	V1092I	Missense_Mutation	mutated
TCGA-5P-A9KA-01	rs121913245	M1250T	Missense_Mutation	mutated
TCGA-A4-7734-01	novel	S1236R	Missense_Mutation	mutated
TCGA-A4-7997-01	rs121913244	H1094Y	Missense_Mutation	mutated
TCGA-AL-3472-01	novel	V1070E	Missense_Mutation	mutated
TCGA-AL-7173-01	rs121913244	H1094Y	Missense_Mutation	mutated
TCGA-B1-7332-01	novel	F1200I	Missense_Mutation	mutated
TCGA-BQ-5882-01	novel	L296P	Missense_Mutation	mutated
TCGA-BQ-7059-01	rs121913671	D1228H	Missense_Mutation	mutated
TCGA-DZ-6132-01	novel	V1092I	Missense_Mutation	mutated
TCGA-DZ-6135-01	rs121913245	M1250T	Missense_Mutation	mutated
TCGA-G7-A8LE-01	rs121913247	Y1230H	Missense_Mutation	mutated
TCGA-GL-A59R-01	novel	V1070M	Missense_Mutation	mutated
TCGA-HE-A5NH-01	novel	ND	In_Frame_Ins	mutated
TCGA-IA-A40U-01	novel	I639L	Missense_Mutation	mutated
TCGA-IA-A83W-01	rs121913245	M1250T	Missense_Mutation	mutated
TCGA-MH-A561-01	rs121913245	M1250T	Missense_Mutation	mutated
TCGA-SX-A71S-01	rs121913246	Y1230C	Missense_Mutation	mutated
TCGA-SX-A7SQ-01	rs121913244	H1094Y	Missense_Mutation	mutated
TCGA-IZ-8196-01	novel	F1200I	Missense_Mutation	mutated
TCGA-UZ-A9PJ-01	novel	V1092I	Missense_Mutation	mutated
